# Supplementary material for: Completing a molecular timetree of primates
Source: Front Bioinform. 2024 Dec 16;4:1495417. doi: 10.3389/fbinf.2024.1495417 (PMC11683086; doi:10.3389/fbinf.2024.1495417)
Supplement: Supplementary file 1 [file Table2.xlsx]

## Sheet: Summary
					ClaDS			TESS
	Higher taxon	Clade	N	Age (mya)	σ	α	ε	λ	μ
	NA	Primates	455	71.3	0.123586	1.0233	0.124786	0.257203	0.164004
	Primates	Strepsirrhini	139	57	0.183875	0.973093	0.0721427	0.150299	0.0770293
	Primates	Haplorhini	316	55.2	0.11347	1.01098	0.19126	0.285356	0.129454
	Haplorhini	Platyrrhini	144	21.1	0.134351	0.966507	0.138173	0.284774	0.0882869
	Haplorhini	Catarrhini	163	29.4	0.149052	0.949803	0.0356556	0.275319	-3.82959
