# Supplementary material for: Completing a molecular timetree of primates
Source: Front Bioinform. 2024 Dec 16;4:1495417. doi: 10.3389/fbinf.2024.1495417 (PMC11683086; doi:10.3389/fbinf.2024.1495417)
Supplement: Supplementary file 2 [file DataSheet1.zip]

Archive with 81 entries (71 files):
- Craig_Kumar_Hedges_final_timetree.nwk
- Intermediate tree files/
- Intermediate tree files/Final tree set for ChronoSTA/
- Intermediate tree files/Final tree set for ChronoSTA/Alouatta Stramineus - Bonvicino et al 2001_tree.nwk_cleaned.nwk_rooted.nwk
- Intermediate tree files/Final tree set for ChronoSTA/Alouatta_ululata - Povill 2021_tree_fixed_timetree.nwk_cleaned.nwk_rooted.nwk
- Intermediate tree files/Final tree set for ChronoSTA/aotus zonalis interphotoreceptor retinoid binding protein timed.nwk_cleaned.nwk_rooted.nwk
- Intermediate tree files/Final tree set for ChronoSTA/aotus zonalis von Willebrand factor timed.nwk_cleaned.nwk_rooted.nwk
- Intermediate tree files/Final tree set for ChronoSTA/Avahi_Bestileo_and_Allocebus_trichotusSpringer2012_tree.nwk_cleaned.nwk_rooted.nwk
- Intermediate tree files/Final tree set for ChronoSTA/Callicebus Caquetenis - Hoyos et al 2016_tree.nwk_cleaned.nwk_rooted.nwk
- Intermediate tree files/Final tree set for ChronoSTA/Callicebus Ornatus - Ruiz-Garcia et al 2016_tree_fixed_timed.nwk_cleaned.nwk_rooted.nwk
- Intermediate tree files/Final tree set for ChronoSTA/Callithrix flaviceps timetree aligned.nwk_cleaned.nwk_rooted.nwk
- Intermediate tree files/Final tree set for ChronoSTA/Cebus Imitator - Boubli 2012_tree.nwk_cleaned.nwk_rooted.nwk
- Intermediate tree files/Final tree set for ChronoSTA/Cercopithecus Nictitans, S. hypoleucos, S. schistaceus - Lukas 2023.tree.nwk_cleaned.nwk_rooted.nwk
- Intermediate tree files/Final tree set for ChronoSTA/Cercopithecus_sclateri_aligned_pruned_tmetree.nwk_cleaned.nwk_rooted.nwk
- Intermediate tree files/Final tree set for ChronoSTA/Chlorocebus Djamdjamensis - Mekonnen 2018_tree.nwk_cleaned.nwk_rooted.nwk
- Intermediate tree files/Final tree set for ChronoSTA/cytb_aligned_timetree.nwk_fixed.nwk_cleaned.nwk_rooted.nwk
- Intermediate tree files/Final tree set for ChronoSTA/CYTB_Phaner_furcifer_timetree.nwk_cleaned.nwk_rooted.nwk
- Intermediate tree files/Final tree set for ChronoSTA/Hoolock tianxing - Fan et al 2017_tree.nwk_cleaned.nwk_rooted.nwk
- Intermediate tree files/Final tree set for ChronoSTA/Kuderna_2023.nwk_cleaned.nwk_rooted.nwk
- Intermediate tree files/Final tree set for ChronoSTA/Lagothrix Flavicauda - Di Fiore et al 2014_tree.nwk_pruned.nwk_cleaned.nwk_rooted.nwk
- Intermediate tree files/Final tree set for ChronoSTA/Lagothrix Tschudii - Ruiz-Garcia et al 2019_tree_PRUNED.nwk_cleaned.nwk_rooted.nwk
- Intermediate tree files/Final tree set for ChronoSTA/Lepilemur hollandorum and scottorum- Lei et al 2016_tree.nwk_cleaned.nwk_rooted.nwk
- Intermediate tree files/Final tree set for ChronoSTA/Macaca Togeanus  - Evans et al 2020_PRUNED.nwk_cleaned.nwk_rooted.nwk
- Intermediate tree files/Final tree set for ChronoSTA/Macaca_balantak_aligned_pruned_timetree.nwk_cleaned.nwk_rooted.nwk
- Intermediate tree files/Final tree set for ChronoSTA/Macaca_speciosa_2_clean_timed.nwk_cleaned.nwk_rooted.nwk
- Intermediate tree files/Final tree set for ChronoSTA/Mico Marcai - Boubli et al 2021_tree.nwk_cleaned.nwk_rooted.nwk
- Intermediate tree files/Final tree set for ChronoSTA/Mico_intermidus,leucippe,mundurku - Costa-Araujo2019_tree_timed.nwk_cleaned.nwk_rooted.nwk
- Intermediate tree files/Final tree set for ChronoSTA/Microcebus boraha TIMED.nwk_cleaned.nwk_rooted.nwk_cleaned.nwk_rooted.nwk
- Intermediate tree files/Final tree set for ChronoSTA/Microcebus manitatra and ganzhorni TIMED.nwk_cleaned.nwk_rooted.nwk
- Intermediate tree files/Final tree set for ChronoSTA/NADHs3_Lepilemur_mitsinjoensis_timetree.nwk_cleaned.nwk_rooted.nwk
- Intermediate tree files/Final tree set for ChronoSTA/NADHs4_Nycticebus_hilleri_and_Xanthonycticebus_pygmaeus_timetree.nwk_cleaned.nwk_rooted.nwk
- Intermediate tree files/Final tree set for ChronoSTA/NADHs5_Xanthonycticebus_pygmaeus_timetree.nwk_cleaned.nwk_rooted.nwk
- Intermediate tree files/Final tree set for ChronoSTA/Nycticebus borneanus, hilleri and kayan TIMED.nwk_cleaned.nwk_rooted.nwk
- Intermediate tree files/Final tree set for ChronoSTA/Paragalago cocos, granti and zanzibaricus - Masters et al 2016_tree.nwk_cleaned.nwk_rooted.nwk
- Intermediate tree files/Final tree set for ChronoSTA/Phaner electromontis, pallescens and parienti - Salmona et al 2018 tree_TIMED.nwk_cleaned.nwk_rooted.nwk
- Intermediate tree files/Final tree set for ChronoSTA/Pithecia_aequatorialis_aligned_pruned_timetree.nwk_cleaned.nwk_rooted.nwk
- Intermediate tree files/Final tree set for ChronoSTA/Plecturocebus discolor - Byrne et al_tree.nwk_pruned.nwk_cleaned.nwk_rooted.nwk
- Intermediate tree files/Final tree set for ChronoSTA/Plecturocebus_vieiari - Boubli et al 2018_tree.nwk_pruned.nwk_cleaned.nwk_rooted.nwk
- Intermediate tree files/Final tree set for ChronoSTA/Pongo Tapanuliensis - Nater et al 2017_tree.nwk_cleaned.nwk_rooted.nwk
- Intermediate tree files/Final tree set for ChronoSTA/Presbytis Femoralis - Ang et al 2020_tree.nwk_cleaned.nwk_rooted.nwk
- Intermediate tree files/Final tree set for ChronoSTA/Presbytis senex timed.nwk_cleaned.nwk_rooted.nwk
- Intermediate tree files/Final tree set for ChronoSTA/Primates_ChronoSTA3.nwk
- Intermediate tree files/Final tree set for ChronoSTA/Saguinus Ursulus - Brcko et al 2022_tree.nwk_pruned.nwk_cleaned.nwk_rooted.nwk
- Intermediate tree files/Final tree set for ChronoSTA/supertimetree_from_final_pairwise_distance_matrix.newick
- Intermediate tree files/Final tree set for ChronoSTA/Tarsius Pumilus - Hagemann et al 2022_tree.nwk_cleaned.nwk_rooted.nwk
- Intermediate tree files/Final tree set for ChronoSTA/TT5_primates_SSP_fixed.nwk_cleaned.nwk_rooted.nwk
- Intermediate tree files/New molecular timetrees built for this study/
- Intermediate tree files/New molecular timetrees built for this study/alignments/
- Intermediate tree files/New molecular timetrees built for this study/alignments/AAS00137.1 cytochrome b [Phaner furcifer].fasta
- Intermediate tree files/New molecular timetrees built for this study/alignments/AAT36079.1 NADH dehydrogenase subunit 3 [Lepilemur mitsinjoensis].fasta
- Intermediate tree files/New molecular timetrees built for this study/alignments/WFD50031.1 NADH dehydrogenase subunit 4 [Nycticebus hilleri].fasta
- Intermediate tree files/New molecular timetrees built for this study/alignments/YP_009340690.1 NADH dehydrogenase subunit 5 [Xanthonycticebus pygmaeus].fasta
- Intermediate tree files/New molecular timetrees built for this study/initial ML trees/
- Intermediate tree files/New molecular timetrees built for this study/initial ML trees/CYTB.nwk
- Intermediate tree files/New molecular timetrees built for this study/initial ML trees/NADHs3.nwk
- Intermediate tree files/New molecular timetrees built for this study/initial ML trees/NADHs4.nwk
- Intermediate tree files/New molecular timetrees built for this study/initial ML trees/NADHs5.nwk
- Intermediate tree files/New molecular timetrees built for this study/timetrees and calibration files/
- Intermediate tree files/New molecular timetrees built for this study/timetrees and calibration files/CYTB_cals.txt
- Intermediate tree files/New molecular timetrees built for this study/timetrees and calibration files/CYTB_Phaner_furcifer_timetree.nwk
- Intermediate tree files/New molecular timetrees built for this study/timetrees and calibration files/NADHs3_cals.txt
- Intermediate tree files/New molecular timetrees built for this study/timetrees and calibration files/NADHs3_Lepilemur_mitsinjoensis_timetree.nwk
- Intermediate tree files/New molecular timetrees built for this study/timetrees and calibration files/NADHs4_cals.txt
- Intermediate tree files/New molecular timetrees built for this study/timetrees and calibration files/NADHs4_Nycticebus_hilleri_and_Xanthonycticebus_pygmaeus_timetree.nwk
- Intermediate tree files/New molecular timetrees built for this study/timetrees and calibration files/NADHs5_cals.txt
- Intermediate tree files/New molecular timetrees built for this study/timetrees and calibration files/NADHs5_Xanthonycticebus_pygmaeus_timetree.nwk
- Intermediate tree files/Untimed trees we timed for this study/
- Intermediate tree files/Untimed trees we timed for this study/Blair et al 2023/
- Intermediate tree files/Untimed trees we timed for this study/Blair et al 2023/Nycticebus borneanus, hilleri and kayan TIMED.nwk
- Intermediate tree files/Untimed trees we timed for this study/Blair et al 2023/Nycticebus borneanus, hilleri, kayan and Xanthonycticebus pygmaeus - Blair et al 2023 tree2.nwk
- Intermediate tree files/Untimed trees we timed for this study/Blair et al 2023/Nycticebus borneanus, hilleri, kayan cals.txt
- Intermediate tree files/Untimed trees we timed for this study/Salmona et al 2018/
- Intermediate tree files/Untimed trees we timed for this study/Salmona et al 2018/Phaner electromontis, pallescens and parienti - Salmona et al 2018 tree.nwk
- Intermediate tree files/Untimed trees we timed for this study/Salmona et al 2018/Phaner electromontis, pallescens and parienti - Salmona et al 2018 tree_CALS.txt
- Intermediate tree files/Untimed trees we timed for this study/Salmona et al 2018/Phaner electromontis, pallescens and parienti - Salmona et al 2018 tree_TIMED.nwk
- Intermediate tree files/Untimed trees we timed for this study/Sgarlata et al 2019/
- Intermediate tree files/Untimed trees we timed for this study/Sgarlata et al 2019/Microcebus boraha cals.txt
- Intermediate tree files/Untimed trees we timed for this study/Sgarlata et al 2019/Microcebus boraha TIMED.nwk
- Intermediate tree files/Untimed trees we timed for this study/Sgarlata et al 2019/Microcebus manitatra and ganzhorni cals.txt
- Intermediate tree files/Untimed trees we timed for this study/Sgarlata et al 2019/Microcebus manitatra and ganzhorni TIMED.nwk
- Intermediate tree files/Untimed trees we timed for this study/Sgarlata et al 2019/Microcebus manitatra, boraha and ganzhorni - Sgarlata et al 2019_tree.nwk
