# Supplementary material for: Completing a molecular timetree of primates
Source: Front Bioinform. 2024 Dec 16;4:1495417. doi: 10.3389/fbinf.2024.1495417 (PMC11683086; doi:10.3389/fbinf.2024.1495417)
Supplement: Supplementary file 2 [file DataSheet1.zip › Intermediate tree files/Final tree set for ChronoSTA/Alouatta Stramineus - Bonvicino et al 2001_tree.nwk_cleaned.nwk_rooted.nwk]

(((Alouatta_belzebul:4.67,(((Alouatta_macconnelli:0.3,Alouatta_stramineus:0.3):3.5,Alouatta_seniculus:3.8):0.4,Alouatta_caraya:4.2):0.47):314.33,Gallus_gallus:319):110,Danio_rerio:429);
