# Supplementary material for: Completing a molecular timetree of primates
Source: Front Bioinform. 2024 Dec 16;4:1495417. doi: 10.3389/fbinf.2024.1495417 (PMC11683086; doi:10.3389/fbinf.2024.1495417)
Supplement: Supplementary file 2 [file DataSheet1.zip › Intermediate tree files/Final tree set for ChronoSTA/Alouatta_ululata - Povill 2021_tree_fixed_timetree.nwk_cleaned.nwk_rooted.nwk]

((((((Alouatta_macconnelli:1.673,Alouatta_sara:1.673):0.8366,Alouatta_seniculus:2.51):0.8366,Alouatta_caraya:3.346):0.966,(((Alouatta_ululata:0.7913,Alouatta_belzebul:0.7913):0,Alouatta_discolor:0.7913):1.583,Alouatta_guariba:2.374):1.938):314.688,Gallus_gallus:319):110,Danio_rerio:429);
