# Supplementary material for: Completing a molecular timetree of primates
Source: Front Bioinform. 2024 Dec 16;4:1495417. doi: 10.3389/fbinf.2024.1495417 (PMC11683086; doi:10.3389/fbinf.2024.1495417)
Supplement: Supplementary file 2 [file DataSheet1.zip › Intermediate tree files/Final tree set for ChronoSTA/aotus zonalis von Willebrand factor timed.nwk_cleaned.nwk_rooted.nwk]

(((((Aotus_zonalis:7.113,Aotus_nancymaae:7.113):10.99,Cebus_albifrons:18.1):2.087,Callithrix_jacchus:20.19):298.81,Gallus_gallus:319):110,Danio_rerio:429);
