# Supplementary material for: Completing a molecular timetree of primates
Source: Front Bioinform. 2024 Dec 16;4:1495417. doi: 10.3389/fbinf.2024.1495417 (PMC11683086; doi:10.3389/fbinf.2024.1495417)
Supplement: Supplementary file 2 [file DataSheet1.zip › Intermediate tree files/Final tree set for ChronoSTA/Avahi_Bestileo_and_Allocebus_trichotusSpringer2012_tree.nwk_cleaned.nwk_rooted.nwk]

(((((((Galago_matschiei:4.23,(Galago_gallarum:0.84,Galago_senegalensis:0.84):3.39):8.76,((Otolemur_crassicaudatus:3.35,Otolemur_garnettii:3.35):5.07,(Galago_gabonensis:0.62,Galago_alleni:0.62):7.8):4.57):8.16,Euoticus_elegantulus:21.15):10.48,((((Nycticebus_coucang:0.44,Nycticebus_bengalensis:0.44):0.18,Nycticebus_javanicus:0.62):19.57,(Loris_lydekkerianus:0.72,Loris_tardigradus:0.72):19.47):8.97,(Perodicticus_potto:21.76,(Arctocebus_calabarensis:1.15,Arctocebus_aureus:1.15):20.61):7.4):2.47):22.01,(Daubentonia_madagascariensis:50.64,(((Varecia_rubra:0.7,Varecia_variegata:0.7):21.78,((((Eulemur_rufifrons:2.03,(Eulemur_fulvus:1.35,(Eulemur_albifrons:1.23,Eulemur_sanfordi:1.23):0.12):0.68):0.724,Eulemur_rufus:2.754):3.346,((Eulemur_macaco:1.12,Eulemur_flavifrons:1.12):4.34,Eulemur_coronatus:5.46):0.64):13.23,(Lemur_catta:9.49,(Prolemur_simus:8.72,(Hapalemur_aureus:5.36,(Hapalemur_occidentalis:0.82,(Hapalemur_griseus:0.35,Hapalemur_meridionalis:0.35):0.47):4.54):3.36):0.77):9.836):3.154):8.688,(((((((Lepilemur_aeeclis:2.86,(Lepilemur_hubbardorum:1.32,Lepilemur_ruficaudatus:1.32):1.54):1.59,(Lepilemur_leucopus:0.84,Lepilemur_petteri:0.84):3.61):1.34,((Lepilemur_microdon:3.22,(Lepilemur_otto:1.23,Lepilemur_edwardsi:1.23):1.99):1.2,(Lepilemur_septentrionalis:2.51,((Lepilemur_ankaranensis:0.88,(Lepilemur_tymerlachsoni:0.71,Lepilemur_milanoii:0.71):0.17):1.05,(Lepilemur_sahamalazensis:1.67,Lepilemur_dorsalis:1.67):0.26):0.58):1.91):1.37):2.84,(Lepilemur_seali:5.68,(Lepilemur_fleuretae:2.42,(Lepilemur_mustelinus:1.32,Lepilemur_jamesorum:1.32):1.1):3.26):2.95):11.72,Phaner_pallescens:20.35):6.786,((Allocebus_trichotus:17.45,((Mirza_coquereli:0.75,Mirza_zaza:0.75):13.31,((Microcebus_griseorufus:4.76,Microcebus_murinus:4.76):2.544,((Microcebus_macarthurii:4.14,(Microcebus_danfossi:3.16,(Microcebus_ravelobensis:0.75,Microcebus_bongolavensis:0.75):2.41):0.98):1.716,((((Microcebus_rufus:3.205,(Microcebus_arnholdi:2.74,(Microcebus_mamiratra:1.41,Microcebus_margotmarshae:1.41):1.33):0.465):0.5975,(((Microcebus_myoxinus:1.63,Microcebus_berthae:1.63):1.28,Microcebus_lehilahytsara:2.91):0.7,Microcebus_mittermeieri:3.61):0.1925):0.552,(Microcebus_simmonsi:3.74,(Microcebus_jollyae:2.86,Microcebus_gerpi:2.86):0.88):0.6145):0.5305,Microcebus_tavaratra:4.885):0.9712):1.448):6.759):3.389):4.758,(Cheirogaleus_sibreei:9.78,(Cheirogaleus_crossleyi:7.97,(Cheirogaleus_major:5.49,Cheirogaleus_medius:5.49):2.48):1.81):12.43):4.926):2.997,(Indri_indri:19.99,((((Avahi_peyrierasi:0.85,Avahi_betsileo:0.85):2.423,Avahi_laniger:3.273):4.273,(Avahi_occidentalis:2.03,(Avahi_cleesei:1.82,Avahi_unicolor:1.82):0.21):5.517):8.473,((Propithecus_perrieri:3.22,(Propithecus_edwardsi:1.76,Propithecus_diadema:1.76):1.46):3.39,Propithecus_tattersalli:6.61):9.41):3.971):10.14):1.035):19.47):3.004):265.36,Gallus_gallus:319):110,Danio_rerio:429);
