# Supplementary material for: Completing a molecular timetree of primates
Source: Front Bioinform. 2024 Dec 16;4:1495417. doi: 10.3389/fbinf.2024.1495417 (PMC11683086; doi:10.3389/fbinf.2024.1495417)
Supplement: Supplementary file 2 [file DataSheet1.zip › Intermediate tree files/Final tree set for ChronoSTA/Callicebus Ornatus - Ruiz-Garcia et al 2016_tree_fixed_timed.nwk_cleaned.nwk_rooted.nwk]

(((((Aotus_lemurinus:0.9731,Aotus_vociferans:0.9731):18.98,((Ateles_hybridus:0.8521,Ateles_fusciceps:0.8521):0.6476,Ateles_belzebuth:1.5):18.45):0.9017,Callicebus_ornatus:20.85):298.15,Gallus_gallus:319):110,Danio_rerio:429);
