# Supplementary material for: Completing a molecular timetree of primates
Source: Front Bioinform. 2024 Dec 16;4:1495417. doi: 10.3389/fbinf.2024.1495417 (PMC11683086; doi:10.3389/fbinf.2024.1495417)
Supplement: Supplementary file 2 [file DataSheet1.zip › Intermediate tree files/Final tree set for ChronoSTA/Callithrix flaviceps timetree aligned.nwk_cleaned.nwk_rooted.nwk]

(((Callithrix_flaviceps:14.65,(Callithrix_geoffroyi:14.65,(Callithrix_penicillata:14.65,(Mico_argentatus:8.935,(Leontocebus_fuscicollis:1.335,Saguinus_midas:1.335):7.6):5.712):-5e-09):0.001895):304.351105005,Gallus_gallus:319):110,Danio_rerio:429);
