# Supplementary material for: Completing a molecular timetree of primates
Source: Front Bioinform. 2024 Dec 16;4:1495417. doi: 10.3389/fbinf.2024.1495417 (PMC11683086; doi:10.3389/fbinf.2024.1495417)
Supplement: Supplementary file 2 [file DataSheet1.zip › Intermediate tree files/Final tree set for ChronoSTA/Cebus Imitator - Boubli 2012_tree.nwk_cleaned.nwk_rooted.nwk]

((((((Cebus_capucinus:1.67,Cebus_imitator:1.67):0.43,Cebus_olivaceus:2.1):0.21,Cebus_albifrons:2.31):3.88,Sapajus_nigritus:6.19):312.81,Gallus_gallus:319):110,Danio_rerio:429);
