# Supplementary material for: Completing a molecular timetree of primates
Source: Front Bioinform. 2024 Dec 16;4:1495417. doi: 10.3389/fbinf.2024.1495417 (PMC11683086; doi:10.3389/fbinf.2024.1495417)
Supplement: Supplementary file 2 [file DataSheet1.zip › Intermediate tree files/Final tree set for ChronoSTA/Cercopithecus Nictitans, S. hypoleucos, S. schistaceus - Lukas 2023.tree.nwk_cleaned.nwk_rooted.nwk]

((((((((((Aotus_trivirgatus:3.993,(Aotus_griseimembra:2.8,Aotus_vociferans:2.8):1.193):16.26,(((Callimico_goeldii:10.45,(((Cebuella_pygmaea:1.466,Cebuella_niveiventris:1.466):2.016,(Mico_humeralifer:0.8302,Mico_argentatus:0.8302):2.652):0.5607,(Callithrix_geoffroyi:0.6649,(Callithrix_kuhlii:0.4594,Callithrix_jacchus:0.4594):0.2055):3.378):6.403):1.472,(Leontopithecus_rosalia:0.728,Leontopithecus_chrysomelas:0.728):11.19):1.245,((((Saguinus_oedipus:0.5412,Saguinus_geoffroyi:0.5412):2.71,(Saguinus_bicolor:1.528,Saguinus_midas:1.528):1.723):1.377,(Saguinus_imperator:2.098,(Saguinus_inustus:1.515,(Saguinus_mystax:1.168,Saguinus_labiatus:1.168):0.3466):0.5838):2.53):0.7973,Leontocebus_nigricollis:5.425):7.737):7.093):0.4405,(((Cebus_olivaceus:1.152,(Cebus_unicolor:0.6493,Cebus_albifrons:0.6493):0.5031):5.04,Sapajus_apella:6.192):12.14,((Saimiri_oerstedii:1.449,Saimiri_ustus:1.449):0.2967,(Saimiri_sciureus:1.338,(Saimiri_cassiquiarensis:1.174,Saimiri_macrodon:1.174):0.1644):0.4081):16.58):2.365):2.578,((Alouatta_palliata:5.619,((Alouatta_caraya:3.346,((Alouatta_juara:0.8786,Alouatta_seniculus:0.8786):1.806,Alouatta_macconnelli:2.685):0.6614):0.5665,(Alouatta_belzebul:0.9421,Alouatta_discolor:0.9421):2.971):1.706):11.67,(Ateles_geoffroyi:3.735,(Ateles_paniscus:3.163,(Ateles_belzebuth:2.131,(Ateles_marginatus:1.12,Ateles_chamek:1.12):1.011):1.033):0.5721):13.55):5.983):1.273,((((Cacajao_calvus:1.693,(Cacajao_melanocephalus:0.5423,(Cacajao_hosomi:0.2938,Cacajao_ayresi:0.2938):0.2484):1.151):5.587,(Chiropotes_albinasus:2.527,Chiropotes_israelita:2.527):4.752):6.291,(Pithecia_chrysocephala:3.303,(Pithecia_albicans:1.124,(Pithecia_hirsuta:0.7672,(Pithecia_mittermeieri:0.5527,Pithecia_vanzolinii:0.5527):0.2146):0.3572):2.178):10.27):6.721,((((Plecturocebus_caligatus:0.7988,(Plecturocebus_brunneus:0.7539,(Plecturocebus_cupreus:0.6625,Plecturocebus_dubius:0.6625):0.09143):0.04487):1.152,(Plecturocebus_bernhardi:1.333,(Plecturocebus_grovesi:0.7306,Plecturocebus_moloch:0.7306):0.6025):0.6176):0.2269,(Plecturocebus_miltoni:1.42,Plecturocebus_cinerascens:1.42):0.7576):9.087,(Cheracebus_lugens:2.22,(Cheracebus_lucifer:1.742,(Cheracebus_torquatus:0.8978,Cheracebus_regulus:0.8978):0.8438):0.478):9.045):9.027):4.255):14.49,(((((((Macaca_assamensis:3.314,(Macaca_arctoides:3.21,(Macaca_radiata:2.826,Macaca_thibetana:2.826):0.3839):0.1045):1.81,(Macaca_fascicularis:3.664,(Macaca_fuscata:2.331,(Macaca_cyclopis:1.802,Macaca_mulatta:1.802):0.5296):1.332):1.46):0.3673,(((Macaca_siberu:2.492,Macaca_nemestrina:2.492):0.1652,(Macaca_silenus:1.209,Macaca_leonina:1.209):1.448):1.172,(Macaca_nigra:2.084,(Macaca_tonkeana:1.632,Macaca_maura:1.632):0.4523):1.745):1.662):5.71,((Theropithecus_gelada:6.289,(Lophocebus_aterrimus:5.421,((Papio_hamadryas:1.739,(Papio_anubis:1.265,Papio_papio:1.265):0.4743):0.6995,(Papio_cynocephalus:1.895,(Papio_ursinus:1.679,Papio_kindae:1.679):0.2164):0.5437):2.982):0.8683):2.996,((Mandrillus_sphinx:2.725,Mandrillus_leucophaeus:2.725):5.349,(Cercocebus_chrysogaster:3.703,Cercocebus_torquatus:3.703):4.37):1.212):1.915):3.718,((Miopithecus_ogouensis:10.41,(Cercopithecus_hamlyni:7.712,((((Cercopithecus_nictitans:2.597,Cercopithecus_mitis:2.597):2.194,(Cercopithecus_petaurista:3.881,(Cercopithecus_cephus:2.687,Cercopithecus_ascanius:2.687):1.194):0.9091):1.683,(Cercopithecus_neglectus:5.988,(Cercopithecus_pogonias:3.391,Cercopithecus_mona:3.391):2.596):0.4857):0.3232,(Cercopithecus_diana:2.459,Cercopithecus_roloway:2.459):4.337):0.9161):2.698):1.295,(Allenopithecus_nigroviridis:10.66,(Erythrocebus_patas:6.348,(Chlorocebus_pygerythrus:5.838,(Allochrocebus_solatus:2.534,(Allochrocebus_preussi:1.831,Allochrocebus_lhoesti:1.831):0.703):3.304):0.5105):4.311):1.045):3.214):4.378,((((((((Trachypithecus_germaini:1.293,(Trachypithecus_auratus:0.33,Trachypithecus_cristatus:0.33):0.9633):1.12,(Trachypithecus_francoisi:0.7599,(Trachypithecus_hatinhensis:0.3987,Trachypithecus_laotum:0.3987):0.3612):1.653):0.1739,(Trachypithecus_obscurus:1.968,Trachypithecus_phayrei:1.968):0.619):0.9758,(Trachypithecus_geei:0.6519,Trachypithecus_pileatus:0.6519):2.911):0.9453,((Semnopithecus_entellus:0.5788,Semnopithecus_schistaceus:0.5788):0.9957,(Semnopithecus_priam:1.367,Semnopithecus_hypoleucos:1.367):0.2074):2.933):4.348,(Nasalis_larvatus:7.497,((Pygathrix_nigripes:1.714,(Pygathrix_nemaeus:0.5923,Pygathrix_cinerea:0.5923):1.121):5.541,(Rhinopithecus_bieti:2.13,Rhinopithecus_roxellana:2.13):5.124):0.2426):1.358):0.1231,Presbytis_comata:8.979):4.53,((Piliocolobus_badius:3.443,(Piliocolobus_tephrosceles:1.039,(Piliocolobus_gordonorum:0.5463,Piliocolobus_kirkii:0.5463):0.4926):2.404):7.665,(Colobus_angolensis:3.39,(Colobus_polykomos:1.92,Colobus_guereza:1.92):1.47):7.718):2.4):5.788):11.78,((((Homo_sapiens:8.012,(Pan_paniscus:2.393,Pan_troglodytes:2.393):5.619):2.107,(Gorilla_beringei:1.035,Gorilla_gorilla:1.035):9.084):10.2,(Pongo_pygmaeus:1.551,Pongo_abelii:1.551):18.77):2.567,((Hoolock_hoolock:8.041,(Hylobates_lar:3.233,(Hylobates_klossii:2.237,(Hylobates_agilis:1.683,Hylobates_muelleri:1.683):0.5545):0.9958):4.808):0.5833,(Nomascus_concolor:1.837,(Nomascus_siki:1.55,(Nomascus_gabriellae:0.8072,Nomascus_annamensis:0.8072):0.7429):0.2869):6.787):14.26):8.188):7.957):18.84,((Tarsius_lariang:2.457,Tarsius_wallacei:2.457):9.682,(Cephalopachus_bancanus:5.452,Carlito_syrichta:5.452):6.687):45.73):2.834,((Daubentonia_madagascariensis:46.25,((((Eulemur_rubriventer:11.42,(Eulemur_mongoz:7.824,(((Eulemur_albifrons:2.606,Eulemur_sanfordi:2.606):2.164,(Eulemur_fulvus:3.826,Eulemur_rufus:3.826):0.9436):2.645,(Eulemur_coronatus:6.646,(Eulemur_macaco:1.515,Eulemur_flavifrons:1.515):5.131):0.7675):0.4101):3.595):12.48,(Lemur_catta:12.92,(Prolemur_simus:10.65,(Hapalemur_occidentalis:3.738,(Hapalemur_griseus:2.216,Hapalemur_meridionalis:2.216):1.523):6.91):2.276):10.98):2.422,(Varecia_rubra:1.907,Varecia_variegata:1.907):24.41):9.67,((Indri_indri:22.67,((Avahi_laniger:1.996,Avahi_peyrierasi:1.996):17.04,((Propithecus_tattersalli:4.301,(Propithecus_coquereli:0.8991,Propithecus_verreauxi:0.8991):3.401):5.49,(Propithecus_edwardsi:3.443,(Propithecus_diadema:2.593,Propithecus_perrieri:2.593):0.85):6.348):9.244):3.636):12.09,(((Cheirogaleus_major:10.58,Cheirogaleus_medius:10.58):14.2,(Mirza_zaza:11.2,Microcebus_murinus:11.2):13.58):6.195,(Lepilemur_ruficaudatus:7.489,(Lepilemur_dorsalis:2.31,(Lepilemur_septentrionalis:1.483,Lepilemur_ankaranensis:1.483):0.827):5.179):23.48):3.791):1.227):10.26):3.432,((((Nycticebus_coucang:0.3655,Nycticebus_bengalensis:0.3655):10.78,(Loris_lydekkerianus:0.6833,Loris_tardigradus:0.6833):10.46):8.814,(Arctocebus_calabarensis:11.89,Perodicticus_potto:11.89):8.068):1.619,(Galagoides_demidoff:10.22,((Galago_senegalensis:1.122,Galago_moholi:1.122):6.682,(Otolemur_crassicaudatus:3.216,Otolemur_garnettii:3.216):4.589):2.418):11.36):28.1):11.03):258.287,Gallus_gallus:319):110,Danio_rerio:429);
