# Supplementary material for: Completing a molecular timetree of primates
Source: Front Bioinform. 2024 Dec 16;4:1495417. doi: 10.3389/fbinf.2024.1495417 (PMC11683086; doi:10.3389/fbinf.2024.1495417)
Supplement: Supplementary file 2 [file DataSheet1.zip › Intermediate tree files/Final tree set for ChronoSTA/Cercopithecus_sclateri_aligned_pruned_tmetree.nwk_cleaned.nwk_rooted.nwk]

(((((Cercopithecus_sclateri:2.237,Cercopithecus_erythrotis:2.237):4.503,Cercopithecus_denti:6.741):-1.667e-08,Cercopithecus_cephus:6.741):312.25899998333,Gallus_gallus:319):110,Danio_rerio:429);
