# Supplementary material for: Completing a molecular timetree of primates
Source: Front Bioinform. 2024 Dec 16;4:1495417. doi: 10.3389/fbinf.2024.1495417 (PMC11683086; doi:10.3389/fbinf.2024.1495417)
Supplement: Supplementary file 2 [file DataSheet1.zip › Intermediate tree files/Final tree set for ChronoSTA/Chlorocebus Djamdjamensis - Mekonnen 2018_tree.nwk_cleaned.nwk_rooted.nwk]

(((Chlorocebus_djamdjamensis:3.5,Chlorocebus_sabaeus:3.5):315.5,Gallus_gallus:319):110,Danio_rerio:429);
