# Supplementary material for: Completing a molecular timetree of primates
Source: Front Bioinform. 2024 Dec 16;4:1495417. doi: 10.3389/fbinf.2024.1495417 (PMC11683086; doi:10.3389/fbinf.2024.1495417)
Supplement: Supplementary file 2 [file DataSheet1.zip › Intermediate tree files/Final tree set for ChronoSTA/cytb_aligned_timetree.nwk_fixed.nwk_cleaned.nwk_rooted.nwk]

(((((((Semnopithecus_hector:1.717,Semnopithecus_ajax:1.717):0.02005,Semnopithecus_entellus:1.737):17.29,(((Cercopithecus_dryas:2.607,Chlorocebus_cynosuros:2.607):1.241,Allochrocebus_solatus:3.848):6.087,(Cercopithecus_doggetti:0.5019,Cercopithecus_kandti:0.5019):9.433):9.089):15.73,Nomascus_nasutus:34.75):9.389,(((((Mico_argentatus:0.2117,Mico_chrysoleucus:0.2117):0.8232,Mico_emiliae:1.035):10.68,Leontocebus_cruzlimai:11.72):5.432,Alouatta_juara:17.15):3.298,(Cebus_versicolor:9.776,Sapajus_flavius:9.776):10.67):23.7):274.854,Gallus_gallus:319):110,Danio_rerio:429);
