# Supplementary material for: Completing a molecular timetree of primates
Source: Front Bioinform. 2024 Dec 16;4:1495417. doi: 10.3389/fbinf.2024.1495417 (PMC11683086; doi:10.3389/fbinf.2024.1495417)
Supplement: Supplementary file 2 [file DataSheet1.zip › Intermediate tree files/Final tree set for ChronoSTA/CYTB_Phaner_furcifer_timetree.nwk_cleaned.nwk_rooted.nwk]

((((((((((Microcebus_myoxinus:7.476,Microcebus_tavaratra:7.476):0,Microcebus_simmonsi:7.476):1.952,Microcebus_tanosi:9.429):17.99,(Allocebus_trichotus:24.89,Mirza_zaza:24.89):2.531):4.34,(Cheirogaleus_crossleyi:14.19,(Cheirogaleus_major:13.97,(Cheirogaleus_lavasoensis:13.04,Cheirogaleus_medius:13.04):0.932):0.2224):17.57):7.97,(((((Hapalemur_aureus:17.53,Lemur_catta:17.53):1.416,Prolemur_simus:18.95):2.05,Hapalemur_griseus:21):9.508,Eulemur_mongoz:30.51):7.266,((Propithecus_coquereli:6.253,Propithecus_deckenii:6.253):3.053,(Propithecus_diadema:3.832,(Propithecus_candidus:3.549,Propithecus_edwardsi:3.549):0.2825):5.474):28.47):1.958):11.86,((Phaner_electromontis:4.7,Phaner_parienti:4.7):5.001,(Phaner_furcifer:2.608,Phaner_pallescens:2.608):7.093):41.89):18.58,Homo_sapiens:70.18):248.82,Gallus_gallus:319):110,Danio_rerio:429);
