# Supplementary material for: Completing a molecular timetree of primates
Source: Front Bioinform. 2024 Dec 16;4:1495417. doi: 10.3389/fbinf.2024.1495417 (PMC11683086; doi:10.3389/fbinf.2024.1495417)
Supplement: Supplementary file 2 [file DataSheet1.zip › Intermediate tree files/Final tree set for ChronoSTA/Hoolock tianxing - Fan et al 2017_tree.nwk_cleaned.nwk_rooted.nwk]

((((((((Hoolock_tianxing:0.49,Hoolock_leuconedys:0.49):0.65,Hoolock_hoolock:1.14):5.17,((Nomascus_leucogenys:0.34,Nomascus_siki:0.34):0.79,Nomascus_gabriellae:1.13):5.18):0.48,(((((Hylobates_moloch:2.25,Hylobates_klossii:2.25):0.37,(Hylobates_agilis:2.44,Hylobates_muelleri:2.44):0.18):0.28,Hylobates_lar:2.9):0.51,Hylobates_pileatus:3.41):2.59,Symphalangus_syndactylus:6):0.79):14.94,((((Pan_troglodytes:2.13,Pan_paniscus:2.13):4.44,Homo_sapiens:6.57):2.02,Gorilla_gorilla:8.59):6.78,Pongo_pygmaeus:15.37):6.36):11.88,((Macaca_silenus:6.96,Macaca_thibetana:6.96):1.38,Macaca_sylvanus:8.34):25.27):285.39,Gallus_gallus:319):110,Danio_rerio:429);
