# Supplementary material for: Completing a molecular timetree of primates
Source: Front Bioinform. 2024 Dec 16;4:1495417. doi: 10.3389/fbinf.2024.1495417 (PMC11683086; doi:10.3389/fbinf.2024.1495417)
Supplement: Supplementary file 2 [file DataSheet1.zip › Intermediate tree files/Final tree set for ChronoSTA/Kuderna_2023.nwk_cleaned.nwk_rooted.nwk]

((((((((((((((Macaca_radiata:2.826,Macaca_thibetana:2.826):0.3839,Macaca_arctoides:3.21):0.1045,Macaca_assamensis:3.314):1.81,(((Macaca_cyclopis:1.802,Macaca_mulatta:1.802):0.5296,Macaca_fuscata:2.331):1.332,Macaca_fascicularis:3.664):1.46):0.3673,(((Macaca_siberu:2.492,Macaca_nemestrina:2.492):0.1652,(Macaca_silenus:1.209,Macaca_leonina:1.209):1.448):1.172,((Macaca_tonkeana:1.632,Macaca_maura:1.632):0.4523,Macaca_nigra:2.084):1.745):1.662):5.71,((((((Papio_anubis:1.265,Papio_papio:1.265):0.4743,Papio_hamadryas:1.739):0.6995,((Papio_ursinus:1.679,Papio_kindae:1.679):0.2164,Papio_cynocephalus:1.895):0.5437):2.982,Lophocebus_aterrimus:5.421):0.8683,Theropithecus_gelada:6.289):2.996,((Cercocebus_torquatus:3.703,Cercocebus_chrysogaster:3.703):4.37,(Mandrillus_sphinx:2.725,Mandrillus_leucophaeus:2.725):5.349):1.212):1.915):3.718,((((((((Cercopithecus_cephus:2.687,Cercopithecus_ascanius:2.687):1.194,Cercopithecus_petaurista:3.881):0.9091,(Cercopithecus_nictitans:2.597,Cercopithecus_mitis:2.597):2.194):1.683,((Cercopithecus_mona:3.391,Cercopithecus_pogonias:3.391):2.596,Cercopithecus_neglectus:5.988):0.4857):0.3232,(Cercopithecus_diana:2.459,Cercopithecus_roloway:2.459):4.337):0.9161,Cercopithecus_hamlyni:7.712):2.698,Miopithecus_ogouensis:10.41):1.295,(((((Allochrocebus_preussi:1.831,Allochrocebus_lhoesti:1.831):0.703,Allochrocebus_solatus:2.534):3.304,Chlorocebus_pygerythrus:5.838):0.5105,Erythrocebus_patas:6.348):4.311,Allenopithecus_nigroviridis:10.66):1.045):3.214):4.378,((((((((Trachypithecus_francoisi:0.7599,(Trachypithecus_hatinhensis:0.3987,Trachypithecus_laotum:0.3987):0.3612):1.653,((Trachypithecus_auratus:0.33,Trachypithecus_cristatus:0.33):0.9633,Trachypithecus_germaini:1.293):1.12):0.1739,(Trachypithecus_phayrei:1.968,Trachypithecus_obscurus:1.968):0.619):0.9758,(Trachypithecus_geei:0.6519,Trachypithecus_pileatus:0.6519):2.911):0.9453,((Semnopithecus_entellus:0.5788,Semnopithecus_schistaceus:0.5788):0.9957,(Semnopithecus_priam:1.367,Semnopithecus_hypoleucos:1.367):0.2074):2.933):4.348,((((Pygathrix_nemaeus:0.5923,Pygathrix_cinerea:0.5923):1.121,Pygathrix_nigripes:1.714):5.541,(Rhinopithecus_bieti:2.13,Rhinopithecus_roxellana:2.13):5.124):0.2426,Nasalis_larvatus:7.497):1.358):0.1231,Presbytis_comata:8.979):4.53,((((Piliocolobus_gordonorum:0.5463,Piliocolobus_kirkii:0.5463):0.4926,Piliocolobus_tephrosceles:1.039):2.404,Piliocolobus_badius:3.443):7.665,((Colobus_polykomos:1.92,Colobus_guereza:1.92):1.47,Colobus_angolensis:3.39):7.718):2.4):5.788):11.78,((((((Hylobates_muelleri:1.683,Hylobates_agilis:1.683):0.5545,Hylobates_klossii:2.237):0.9958,Hylobates_lar:3.233):4.808,Hoolock_hoolock:8.041):0.5833,(((Nomascus_gabriellae:0.8072,Nomascus_annamensis:0.8072):0.7429,Nomascus_siki:1.55):0.2869,Nomascus_concolor:1.837):6.787):14.26,((((Pan_paniscus:2.393,Pan_troglodytes:2.393):5.619,Homo_sapiens:8.012):2.107,(Gorilla_beringei:1.035,Gorilla_gorilla:1.035):9.084):10.2,(Pongo_pygmaeus:1.551,Pongo_abelii:1.551):18.77):2.567):8.188):7.957,((((((((((Mico_argentatus:0.8302,Mico_humeralifer:0.8302):2.652,(Cebuella_pygmaea:1.466,Cebuella_niveiventris:1.466):2.016):0.5607,((Callithrix_kuhlii:0.4594,Callithrix_jacchus:0.4594):0.2055,Callithrix_geoffroyi:0.6649):3.378):6.403,Callimico_goeldii:10.45):1.472,(Leontopithecus_rosalia:0.728,Leontopithecus_chrysomelas:0.728):11.19):1.245,((((Saguinus_oedipus:0.5412,Saguinus_geoffroyi:0.5412):2.71,(Saguinus_bicolor:1.528,Saguinus_midas:1.528):1.723):1.377,(((Saguinus_mystax:1.168,Saguinus_labiatus:1.168):0.3466,Saguinus_inustus:1.515):0.5838,Saguinus_imperator:2.098):2.53):0.7973,Leontocebus_nigricollis:5.425):7.737):7.093,(Aotus_trivirgatus:3.993,(Aotus_griseimembra:2.8,Aotus_vociferans:2.8):1.193):16.26):0.4405,((((Cebus_unicolor:0.6493,Cebus_albifrons:0.6493):0.5031,Cebus_olivaceus:1.152):5.04,Sapajus_apella:6.192):12.14,(((Saimiri_cassiquiarensis:1.174,Saimiri_macrodon:1.174):0.1644,Saimiri_sciureus:1.338):0.4081,(Saimiri_oerstedii:1.449,Saimiri_ustus:1.449):0.2967):16.58):2.365):2.578,((((((Alouatta_juara:0.8786,Alouatta_seniculus:0.8786):1.806,Alouatta_macconnelli:2.685):0.6614,Alouatta_caraya:3.346):0.5665,(Alouatta_belzebul:0.9421,Alouatta_discolor:0.9421):2.971):1.706,Alouatta_palliata:5.619):11.67,((((Ateles_marginatus:1.12,Ateles_chamek:1.12):1.011,Ateles_belzebuth:2.131):1.033,Ateles_paniscus:3.163):0.5721,Ateles_geoffroyi:3.735):13.55):5.983):1.273,(((((((Plecturocebus_cupreus:0.6625,Plecturocebus_dubius:0.6625):0.09143,Plecturocebus_brunneus:0.7539):0.04487,Plecturocebus_caligatus:0.7988):1.152,((Plecturocebus_grovesi:0.7306,Plecturocebus_moloch:0.7306):0.6025,Plecturocebus_bernhardi:1.333):0.6176):0.2269,(Plecturocebus_miltoni:1.42,Plecturocebus_cinerascens:1.42):0.7576):9.087,(((Cheracebus_torquatus:0.8978,Cheracebus_regulus:0.8978):0.8438,Cheracebus_lucifer:1.742):0.478,Cheracebus_lugens:2.22):9.045):9.027,(((((Cacajao_hosomi:0.2938,Cacajao_ayresi:0.2938):0.2484,Cacajao_melanocephalus:0.5423):1.151,Cacajao_calvus:1.693):5.587,(Chiropotes_israelita:2.527,Chiropotes_albinasus:2.527):4.752):6.291,((((Pithecia_vanzolinii:0.5527,Pithecia_mittermeieri:0.5527):0.2146,Pithecia_hirsuta:0.7672):0.3572,Pithecia_albicans:1.124):2.178,Pithecia_chrysocephala:3.303):10.27):6.721):4.255):14.49):18.84,((Tarsius_lariang:2.457,Tarsius_wallacei:2.457):9.682,(Cephalopachus_bancanus:5.452,Carlito_syrichta:5.452):6.687):45.73):2.834,((((((((((Eulemur_rufus:3.826,Eulemur_fulvus:3.826):0.9436,(Eulemur_albifrons:2.606,Eulemur_sanfordi:2.606):2.164):2.645,((Eulemur_macaco:1.515,Eulemur_flavifrons:1.515):5.131,Eulemur_coronatus:6.646):0.7675):0.4101,Eulemur_mongoz:7.824):3.595,Eulemur_rubriventer:11.42):12.48,((((Hapalemur_griseus:2.216,Hapalemur_meridionalis:2.216):1.523,Hapalemur_occidentalis:3.738):6.91,Prolemur_simus:10.65):2.276,Lemur_catta:12.92):10.98):2.422,(Varecia_rubra:1.907,Varecia_variegata:1.907):24.41):9.67,((((((Propithecus_coquereli:0.8991,Propithecus_verreauxi:0.8991):3.401,Propithecus_tattersalli:4.301):5.49,((Propithecus_diadema:2.593,Propithecus_perrieri:2.593):0.85,Propithecus_edwardsi:3.443):6.348):9.244,(Avahi_laniger:1.996,Avahi_peyrierasi:1.996):17.04):3.636,Indri_indri:22.67):12.09,(((Cheirogaleus_major:10.58,Cheirogaleus_medius:10.58):14.2,(Mirza_zaza:11.2,Microcebus_murinus:11.2):13.58):6.195,(((Lepilemur_septentrionalis:1.483,Lepilemur_ankaranensis:1.483):0.827,Lepilemur_dorsalis:2.31):5.179,Lepilemur_ruficaudatus:7.489):23.48):3.791):1.227):10.26,Daubentonia_madagascariensis:46.25):3.432,((((Nycticebus_coucang:0.3655,Nycticebus_bengalensis:0.3655):10.78,(Loris_lydekkerianus:0.6833,Loris_tardigradus:0.6833):10.46):8.814,(Perodicticus_potto:11.89,Arctocebus_calabarensis:11.89):8.068):1.619,(((Galago_senegalensis:1.122,Galago_moholi:1.122):6.682,(Otolemur_crassicaudatus:3.216,Otolemur_garnettii:3.216):4.589):2.418,Galagoides_demidoff:10.22):11.36):28.1):11.03):258.29,Gallus_gallus:319):110,Danio_rerio:429);
