# Supplementary material for: Completing a molecular timetree of primates
Source: Front Bioinform. 2024 Dec 16;4:1495417. doi: 10.3389/fbinf.2024.1495417 (PMC11683086; doi:10.3389/fbinf.2024.1495417)
Supplement: Supplementary file 2 [file DataSheet1.zip › Intermediate tree files/Final tree set for ChronoSTA/Lagothrix Flavicauda - Di Fiore et al 2014_tree.nwk_pruned.nwk_cleaned.nwk_rooted.nwk]

(((((((((Callithrix_geoffroyi:0.81,Callithrix_jacchus:0.81):11.99,(Saguinus_oedipus:11.3,Leontopithecus_rosalia:11.3):1.5):3.42,(Aotus_azarai:2.96,Aotus_lemurinus:2.96):13.26):0.731,((Sapajus_apella:5.285,Cebus_albifrons:5.285):9.363,(Saimiri_boliviensis:1.69,Saimiri_sciureus:1.69):12.96):2.303):1.695,((((((Lagothrix_cana:0.84,Lagothrix_poeppigii:0.84):0,Lagothrix_lugens:0.84):1.28,Lagothrix_flavicauda:2.12):6.413,(Brachyteles_arachnoides:1.98,Brachyteles_hypoxanthus:1.98):6.553):2.027,Ateles_belzebuth:10.56):3.705,Alouatta_caraya:14.27):4.381):0.9081,Cacajao_calvus:19.55):23.05,(((((Papio_hamadryas:4.37,Theropithecus_gelada:4.37):5.55,Macaca_mulatta:9.92):2.78,Chlorocebus_aethiops:12.7):6.3,(Trachypithecus_obscurus:12,Colobus_guereza:12):7):8.2,((((Homo_sapiens:5.52,Pan_troglodytes:5.52):2.45,Gorilla_gorilla:7.97):5.73,Pongo_abelii:13.7):4.5,Hylobates_lar:18.2):9):15.41):276.39,Gallus_gallus:319):110,Danio_rerio:429);
