# Supplementary material for: Completing a molecular timetree of primates
Source: Front Bioinform. 2024 Dec 16;4:1495417. doi: 10.3389/fbinf.2024.1495417 (PMC11683086; doi:10.3389/fbinf.2024.1495417)
Supplement: Supplementary file 2 [file DataSheet1.zip › Intermediate tree files/Final tree set for ChronoSTA/Lagothrix Tschudii - Ruiz-Garcia et al 2019_tree_PRUNED.nwk_cleaned.nwk_rooted.nwk]

(((((Lagothrix_lugens:2.55,Lagothrix_tschudii:2.55):8,Ateles_chamek:10.55):5.45,Alouatta_seniculus:16):303,Gallus_gallus:319):110,Danio_rerio:429);
