# Supplementary material for: Completing a molecular timetree of primates
Source: Front Bioinform. 2024 Dec 16;4:1495417. doi: 10.3389/fbinf.2024.1495417 (PMC11683086; doi:10.3389/fbinf.2024.1495417)
Supplement: Supplementary file 2 [file DataSheet1.zip › Intermediate tree files/Final tree set for ChronoSTA/Lepilemur hollandorum and scottorum- Lei et al 2016_tree.nwk_cleaned.nwk_rooted.nwk]

((((((((((((((Lepilemur_ankaranensis:0.61,Lepilemur_milanoii:0.61):1.74,(Lepilemur_dorsalis:0,Lepilemur_mittermeieri:0):2.35):0.35,(Lepilemur_ahmansonorum:1.49,Lepilemur_sahamalazensis:1.49):1.21):2.78,Lepilemur_septentrionalis:5.48):2.13,(((Lepilemur_edwardsi:1.29,Lepilemur_grewcockorum:1.29):0.34,Lepilemur_otto:1.63):4.03,Lepilemur_microdon:5.66):1.95):1.462,(((Lepilemur_randrianasoloi:2.88,Lepilemur_aeeclis:2.88):0.91,(Lepilemur_ruficaudatus:1.9,Lepilemur_hubbardorum:1.9):1.89):3.137,(Lepilemur_leucopus:0.75,Lepilemur_petteri:0.75):6.177):2.146):6.048,((((Lepilemur_jamesorum:1.18,Lepilemur_mustelinus:1.18):1.327,Lepilemur_fleuretae:2.507):2.513,Lepilemur_wrightae:5.02):1.984,((Lepilemur_seali:2.1,Lepilemur_hollandorum:2.1):0.58,Lepilemur_scottorum:2.68):4.324):8.116):15.31,((((Eulemur_fulvus:3.79,Eulemur_mongoz:3.79):1.41,Eulemur_macaco:5.2):8.75,Lemur_catta:13.95):5.25,Varecia_variegata:19.2):11.23):3.11,Propithecus_coquereli:33.54):14.9,Daubentonia_madagascariensis:48.44):10.64,(((Galago_senegalensis:14.73,Otolemur_crassicaudatus:14.73):19.36,Perodicticus_potto:34.09):3.61,Nycticebus_coucang:37.7):21.38):14.55,(((((Pan_paniscus:2.42,Pan_troglodytes:2.42):3.91,Homo_sapiens:6.33):2.67,Gorilla_gorilla:9):7.22,(Pongo_pygmaeus:4.44,Pongo_abelii:4.44):11.78):16.72,((Macaca_sylvanus:8.23,Macaca_mulatta:8.23):6.09,Papio_hamadryas:14.32):18.62):40.69):245.37,Gallus_gallus:319):110,Danio_rerio:429);
