# Supplementary material for: Completing a molecular timetree of primates
Source: Front Bioinform. 2024 Dec 16;4:1495417. doi: 10.3389/fbinf.2024.1495417 (PMC11683086; doi:10.3389/fbinf.2024.1495417)
Supplement: Supplementary file 2 [file DataSheet1.zip › Intermediate tree files/Final tree set for ChronoSTA/Macaca Togeanus - Evans et al 2020_PRUNED.nwk_cleaned.nwk_rooted.nwk]

(((((((Macaca_fascicularis:3.47,((Macaca_mulatta:1.78,(Macaca_cyclopis:1.294,Macaca_fuscata:1.294):0.4857):1.269,Macaca_arctoides:3.049):0.4209):0.7244,(((Macaca_thibetana:0.6589,Macaca_assamensis:0.6589):1.97,Macaca_sinica:2.629):0.5898,Macaca_radiata:3.219):0.9754):1.248,(Macaca_nemestrina:2.454,(((Macaca_tonkeana:1.681,Macaca_togeanus:1.681):0.4747,Macaca_nigra:2.156):0.1431,Macaca_maura:2.299):0.1552):2.988):0.3899,Macaca_sylvanus:5.832):4.353,(Papio_hamadryas:4.526,Theropithecus_gelada:4.526):5.659):308.815,Gallus_gallus:319):110,Danio_rerio:429);
