# Supplementary material for: Completing a molecular timetree of primates
Source: Front Bioinform. 2024 Dec 16;4:1495417. doi: 10.3389/fbinf.2024.1495417 (PMC11683086; doi:10.3389/fbinf.2024.1495417)
Supplement: Supplementary file 2 [file DataSheet1.zip › Intermediate tree files/Final tree set for ChronoSTA/Macaca_balantak_aligned_pruned_timetree.nwk_cleaned.nwk_rooted.nwk]

((((Macaca_fascicularis:2.85,(Macaca_balantak:0.8875,Macaca_nemestrina:0.8875):1.962):2.646,Macaca_tonkeana:5.496):313.504,Gallus_gallus:319):110,Danio_rerio:429);
