# Supplementary material for: Completing a molecular timetree of primates
Source: Front Bioinform. 2024 Dec 16;4:1495417. doi: 10.3389/fbinf.2024.1495417 (PMC11683086; doi:10.3389/fbinf.2024.1495417)
Supplement: Supplementary file 2 [file DataSheet1.zip › Intermediate tree files/Final tree set for ChronoSTA/Macaca_speciosa_2_clean_timed.nwk_cleaned.nwk_rooted.nwk]

((((((Macaca_fascicularis:1.951,Macaca_mulatta:1.951):0.4993,Macaca_speciosa:2.451):2.951,Macaca_nemestrina:5.401):0.09813,Trachypithecus_francoisi:5.499):313.501,Gallus_gallus:319):110,Danio_rerio:429);
