# Supplementary material for: Completing a molecular timetree of primates
Source: Front Bioinform. 2024 Dec 16;4:1495417. doi: 10.3389/fbinf.2024.1495417 (PMC11683086; doi:10.3389/fbinf.2024.1495417)
Supplement: Supplementary file 2 [file DataSheet1.zip › Intermediate tree files/Final tree set for ChronoSTA/Mico Marcai - Boubli et al 2021_tree.nwk_cleaned.nwk_rooted.nwk]

((((((((Cebuella_niveiventris:2.6,Cebuella_pygmaea:2.6):2.252,((Mico_argentatus:0.8,Mico_marcai:0.8):0.63,Mico_humeralifer:1.43):3.422):1.915,Callithrix_jacchus:6.767):7.726,Callimico_goeldii:14.49):1.545,(Saguinus_bicolor:3.28,Saguinus_midas:3.28):12.76):2.682,((Aotus_vociferans:2.76,Aotus_nancymaae:2.76):0.5767,Aotus_nigriceps:3.337):15.38):300.283,Gallus_gallus:319):110,Danio_rerio:429);
