# Supplementary material for: Completing a molecular timetree of primates
Source: Front Bioinform. 2024 Dec 16;4:1495417. doi: 10.3389/fbinf.2024.1495417 (PMC11683086; doi:10.3389/fbinf.2024.1495417)
Supplement: Supplementary file 2 [file DataSheet1.zip › Intermediate tree files/Final tree set for ChronoSTA/Mico_intermidus,leucippe,mundurku - Costa-Araujo2019_tree_timed.nwk_cleaned.nwk_rooted.nwk]

(((((((((Mico_emiliae:2.286,Mico_leucippe:2.286):0.09729,Mico_argentatus:2.384):0.22,Mico_munduruku:2.604):0.4856,Mico_rondoni:3.089):0.6778,Mico_intermedius:3.767):0.5895,(Mico_marcai:2.904,Mico_melanurus:2.904):1.452):2.893,(Mico_mauesi:4.811,Mico_humeralifer:4.811):2.439):311.75,Gallus_gallus:319):110,Danio_rerio:429);
