# Supplementary material for: Completing a molecular timetree of primates
Source: Front Bioinform. 2024 Dec 16;4:1495417. doi: 10.3389/fbinf.2024.1495417 (PMC11683086; doi:10.3389/fbinf.2024.1495417)
Supplement: Supplementary file 2 [file DataSheet1.zip › Intermediate tree files/Final tree set for ChronoSTA/Microcebus boraha TIMED.nwk_cleaned.nwk_rooted.nwk_cleaned.nwk_rooted.nwk]

((((((((((((Microcebus_rufus:1.924,Microcebus_myoxinus:1.924):0.2219,Microcebus_berthae:2.146):0.449,Microcebus_lehilahytsara:2.595):0.7457,Microcebus_mittermeieri:3.341):0.4398,((Microcebus_arnholdi:1.429,Microcebus_sambiranensis:1.429):1.27,Microcebus_mamiratra:2.699):1.081):0.2113,(((Microcebus_boraha:0.5209,Microcebus_simmonsi:0.5209):2.141,Microcebus_jollyae:2.662):0.7598,Microcebus_tanosi:3.422):0.5699):0.712,Microcebus_tavaratra:4.704):1.562,(Microcebus_marohita:1.979,Microcebus_gerpi:1.979):4.287):0.9722,Microcebus_macarthurii:7.238):1.047,((Microcebus_bongolavensis:1.593,Microcebus_ravelobensis:1.593):4.131,Microcebus_danfossi:5.724):2.561):310.715,Gallus_gallus:319):110,Danio_rerio:429);
