# Supplementary material for: Completing a molecular timetree of primates
Source: Front Bioinform. 2024 Dec 16;4:1495417. doi: 10.3389/fbinf.2024.1495417 (PMC11683086; doi:10.3389/fbinf.2024.1495417)
Supplement: Supplementary file 2 [file DataSheet1.zip › Intermediate tree files/Final tree set for ChronoSTA/Microcebus manitatra and ganzhorni TIMED.nwk_cleaned.nwk_rooted.nwk]

(((((Microcebus_ganzhorni:0.9552,Microcebus_manitatra:0.9552):0.5098,Microcebus_murinus:1.465):6.133,Microcebus_griseorufus:7.598):311.402,Gallus_gallus:319):110,Danio_rerio:429);
