# Supplementary material for: Completing a molecular timetree of primates
Source: Front Bioinform. 2024 Dec 16;4:1495417. doi: 10.3389/fbinf.2024.1495417 (PMC11683086; doi:10.3389/fbinf.2024.1495417)
Supplement: Supplementary file 2 [file DataSheet1.zip › Intermediate tree files/Final tree set for ChronoSTA/NADHs3_Lepilemur_mitsinjoensis_timetree.nwk_cleaned.nwk_rooted.nwk]

(((((((((((((((Lepilemur_hubbardorum:1.122,Lepilemur_randrianasoloi:1.122):0.7796,Lepilemur_ruficaudatus:1.901):0.4636,(Lepilemur_aeeclis:0.08997,Lepilemur_mitsinjoensis:0.08997):2.275):2.214,Lepilemur_septentrionalis:4.579):2.222e-08,(Lepilemur_otto:1.001,(Lepilemur_edwardsi:0.2686,Lepilemur_microdon:0.2686):0.732):3.578):2.598,(((Lepilemur_ankaranensis:0.04823,Lepilemur_milanoii:0.04823):3.032,Lepilemur_tymerlachsoni:3.08):2.075,(Lepilemur_leucopus:4.495,(Lepilemur_sahamalazensis:1.976,(Lepilemur_ahmansonorum:1.119,Lepilemur_dorsalis:1.119):0.857):2.52):0.6595):2.022):7.661,(Lepilemur_seali:8.244,((Lepilemur_hollandorum:0.1435,Lepilemur_scottorum:0.1435):7.957,(Lepilemur_wrightae:1.831,((Lepilemur_betsileo:0.01672,Lepilemur_jamesorum:0.01672):0.3207,(Lepilemur_fleuretae:0.03962,Lepilemur_mustelinus:0.03962):0.2978):1.494):6.269):0.1441):6.594):13.51,(((Varecia_rubra:0.1185,Varecia_variegata:0.1185):24.72,Avahi_laniger:24.84):0.1273,(((Lemur_catta:2.942,Prolemur_simus:2.942):2.529,Hapalemur_griseus:5.471):7.414,((Eulemur_flavifrons:0.3345,Eulemur_macaco:0.3345):4.931,(Eulemur_mongoz:3.539,((Eulemur_albifrons:1.379,Eulemur_fulvus:1.379):0.6719,(Eulemur_coronatus:0.1438,Eulemur_rubriventer:0.1438):1.907):1.488):1.727):7.619):12.08):3.383):1.758,(Mirza_zaza:18.12,(Microcebus_griseorufus:9.038,Microcebus_murinus:9.038):9.081):11.99):-2.262e-09,(Cheirogaleus_major:11.75,Cheirogaleus_medius:11.75):18.36):0.06805,(Phaner_pallescens:7.067,(Phaner_electromontis:0.1115,Phaner_parienti:0.1115):6.955):23.11):0.09487,(Palaeopropithecus_ingens:21.56,(((Avahi_cleesei:0.5146,Avahi_occidentalis:0.5146):0.4916,Avahi_unicolor:1.006):7.823,((Propithecus_coquereli:0.7844,Propithecus_verreauxi:0.7844):6.785,(Propithecus_diadema:0.1076,Propithecus_edwardsi:0.1076):7.461):1.261):12.73):8.71):14.35,Homo_sapiens:44.62):274.38,Gallus_gallus:319):110,Danio_rerio:429);
