# Supplementary material for: Completing a molecular timetree of primates
Source: Front Bioinform. 2024 Dec 16;4:1495417. doi: 10.3389/fbinf.2024.1495417 (PMC11683086; doi:10.3389/fbinf.2024.1495417)
Supplement: Supplementary file 2 [file DataSheet1.zip › Intermediate tree files/Final tree set for ChronoSTA/NADHs4_Nycticebus_hilleri_and_Xanthonycticebus_pygmaeus_timetree.nwk_cleaned.nwk_rooted.nwk]

((((((((((Nycticebus_kayan:0.2085,Nycticebus_menagensis:0.2085):1.194,Nycticebus_coucang:1.403):0.363,(Nycticebus_bengalensis:0.5987,Nycticebus_hilleri:0.5987):1.167):6.393,Nycticebus_javanicus:8.159):3.97,Xanthonycticebus_pygmaeus:12.13):13.65,(Loris_lydekkerianus:5.426,Loris_tardigradus:5.426):20.35):7.643,(Perodicticus_potto:31.57,(Otolemur_crassicaudatus:15.75,(Galago_moholi:0.6371,Galago_senegalensis:0.6371):15.11):15.82):1.846):10.81,Homo_sapiens:44.23):274.77,Gallus_gallus:319):110,Danio_rerio:429);
