# Supplementary material for: Completing a molecular timetree of primates
Source: Front Bioinform. 2024 Dec 16;4:1495417. doi: 10.3389/fbinf.2024.1495417 (PMC11683086; doi:10.3389/fbinf.2024.1495417)
Supplement: Supplementary file 2 [file DataSheet1.zip › Intermediate tree files/Final tree set for ChronoSTA/NADHs5_Xanthonycticebus_pygmaeus_timetree.nwk_cleaned.nwk_rooted.nwk]

((((((((Propithecus_coquereli:1.94,Propithecus_verreauxi:1.94):0.3645,Propithecus_deckenii:2.305):4.778,(Propithecus_diadema:2.585,Propithecus_edwardsi:2.585):4.498):29.41,((Cheirogaleus_medius:19.47,Cheirogaleus_sibreei:19.47):12.84,(Lemur_catta:10.73,Prolemur_simus:10.73):21.58):4.184):22.78,(Otolemur_crassicaudatus:35.88,(Perodicticus_potto:31.94,((Loris_lydekkerianus:2.229,Loris_tardigradus:2.229):24.2,(Xanthonycticebus_pygmaeus:10.8,(Nycticebus_bengalensis:0.2359,Nycticebus_coucang:0.2359):10.56):15.63):5.509):3.936):23.39):14.23,Homo_sapiens:73.5):245.5,Gallus_gallus:319):110,Danio_rerio:429);
