# Supplementary material for: Completing a molecular timetree of primates
Source: Front Bioinform. 2024 Dec 16;4:1495417. doi: 10.3389/fbinf.2024.1495417 (PMC11683086; doi:10.3389/fbinf.2024.1495417)
Supplement: Supplementary file 2 [file DataSheet1.zip › Intermediate tree files/Final tree set for ChronoSTA/Nycticebus borneanus, hilleri and kayan TIMED.nwk_cleaned.nwk_rooted.nwk]

(((((Nycticebus_menagensis:0.2497,Nycticebus_kayan:0.2497):1.811,Nycticebus_borneanus:2.06):1.784,((Nycticebus_coucang:1.465,Nycticebus_bengalensis:1.465):0.7991,Nycticebus_javanicus:2.264):1.58):315.156,Gallus_gallus:319):110,Danio_rerio:429);
