# Supplementary material for: Completing a molecular timetree of primates
Source: Front Bioinform. 2024 Dec 16;4:1495417. doi: 10.3389/fbinf.2024.1495417 (PMC11683086; doi:10.3389/fbinf.2024.1495417)
Supplement: Supplementary file 2 [file DataSheet1.zip › Intermediate tree files/Final tree set for ChronoSTA/Paragalago cocos, granti and zanzibaricus - Masters et al 2016_tree.nwk_cleaned.nwk_rooted.nwk]

((((((((Paragalago_zanzibaricus:3.33,Paragalago_cocos:3.33):2.477,Paragalago_granti:5.807):8.848,(((Galago_senegalensis:1.16,Galago_moholi:1.16):1.243,Galago_gallarum:2.403):2.999,Galago_matschiei:5.402):9.252):0.6313,(Otolemur_crassicaudatus:6.1,Otolemur_garnettii:6.1):9.186):3.703,(Galagoides_demidoff:10.3,Galagoides_thomasi:10.3):8.688):14.73,Euoticus_elegantulus:33.72):285.28,Gallus_gallus:319):110,Danio_rerio:429);
