# Supplementary material for: Completing a molecular timetree of primates
Source: Front Bioinform. 2024 Dec 16;4:1495417. doi: 10.3389/fbinf.2024.1495417 (PMC11683086; doi:10.3389/fbinf.2024.1495417)
Supplement: Supplementary file 2 [file DataSheet1.zip › Intermediate tree files/Final tree set for ChronoSTA/Phaner electromontis, pallescens and parienti - Salmona et al 2018 tree_TIMED.nwk_cleaned.nwk_rooted.nwk]

((((Phaner_electromontis:21.85,Phaner_parienti:21.85):13.67,Phaner_pallescens:35.53):283.47,Gallus_gallus:319):110,Danio_rerio:429);
