# Supplementary material for: Completing a molecular timetree of primates
Source: Front Bioinform. 2024 Dec 16;4:1495417. doi: 10.3389/fbinf.2024.1495417 (PMC11683086; doi:10.3389/fbinf.2024.1495417)
Supplement: Supplementary file 2 [file DataSheet1.zip › Intermediate tree files/Final tree set for ChronoSTA/Pithecia_aequatorialis_aligned_pruned_timetree.nwk_cleaned.nwk_rooted.nwk]

(((Callithrix_jacchus:21.48,((Pithecia_aequatorialis:1.664,Cacajao_calvus:1.664):7.684,Pithecia_pithecia:9.348):12.14):297.512,Gallus_gallus:319):110,Danio_rerio:429);
