# Supplementary material for: Completing a molecular timetree of primates
Source: Front Bioinform. 2024 Dec 16;4:1495417. doi: 10.3389/fbinf.2024.1495417 (PMC11683086; doi:10.3389/fbinf.2024.1495417)
Supplement: Supplementary file 2 [file DataSheet1.zip › Intermediate tree files/Final tree set for ChronoSTA/Plecturocebus discolor - Byrne et al_tree.nwk_pruned.nwk_cleaned.nwk_rooted.nwk]

(((((((((Plecturocebus_discolor:0.66,Plecturocebus_cupreus:0.66):0.78,(Plecturocebus_caligatus:1,Plecturocebus_brunneus:1):0.44):0.5114,((Plecturocebus_vieirai:0.55,Plecturocebus_moloch:0.55):0.75,Plecturocebus_bernhardi:1.3):0.6514):0.2756,((Plecturocebus_miltoni:1.34,Plecturocebus_cinerascens:1.34):0.68,Plecturocebus_hoffmannsi:2.02):0.207):1.492,Plecturocebus_donacophilus:3.719):4.354,((Callicebus_coimbrai:1.54,Callicebus_personatus:1.54):1.34,Callicebus_nigrifrons:2.88):5.194):2.159,((Cheracebus_purinus:1.23,Cheracebus_lucifer:1.23):0.6,Cheracebus_lugens:1.83):8.403):308.767,Gallus_gallus:319):110,Danio_rerio:429);
