# Supplementary material for: Completing a molecular timetree of primates
Source: Front Bioinform. 2024 Dec 16;4:1495417. doi: 10.3389/fbinf.2024.1495417 (PMC11683086; doi:10.3389/fbinf.2024.1495417)
Supplement: Supplementary file 2 [file DataSheet1.zip › Intermediate tree files/Final tree set for ChronoSTA/Plecturocebus_vieiari - Boubli et al 2018_tree.nwk_pruned.nwk_cleaned.nwk_rooted.nwk]

((((((((Plecturocebus_moloch:1.04,Plecturocebus_vieirai:1.04):0.65,Plecturocebus_bernhardi:1.69):0.49,Plecturocebus_cupreus:2.18):0.2,Plecturocebus_hoffmannsi:2.38):7.07,(Cheracebus_purinus:2.25,Cheracebus_lugens:2.25):7.2):8.62,((Cacajao_hosomi:2.89,Cacajao_calvus:2.89):8.66,Pithecia_mittermeieri:11.55):6.52):300.93,Gallus_gallus:319):110,Danio_rerio:429);
