# Supplementary material for: Completing a molecular timetree of primates
Source: Front Bioinform. 2024 Dec 16;4:1495417. doi: 10.3389/fbinf.2024.1495417 (PMC11683086; doi:10.3389/fbinf.2024.1495417)
Supplement: Supplementary file 2 [file DataSheet1.zip › Intermediate tree files/Final tree set for ChronoSTA/Presbytis Femoralis - Ang et al 2020_tree.nwk_cleaned.nwk_rooted.nwk]

(((((((((((Trachypithecus_cristatus:1.6,(Trachypithecus_mauritius:0.82,Trachypithecus_auratus:0.82):0.78):1.764,(Trachypithecus_barbei:1.55,Trachypithecus_obscurus:1.55):1.814):0.6835,((Trachypithecus_francoisi:0.96,Trachypithecus_delacouri:0.96):0.44,Trachypithecus_hatinhensis:1.4):2.648):0.5865,(Trachypithecus_pileatus:1.59,Trachypithecus_shortridgei:1.59):3.044):5.545,(Presbytis_femoralis:3.375,Presbytis_comata:3.375):6.804):0.9368,((((Rhinopithecus_roxellana:1.99,Rhinopithecus_brelichi:1.99):0.255,(Rhinopithecus_bieti:0.72,Rhinopithecus_strykeri:0.72):1.525):0.487,Rhinopithecus_avunculus:2.732):5.974,((Pygathrix_nemaeus:0.84,Pygathrix_cinerea:0.84):7.133,Nasalis_larvatus:7.973):0.7329):2.41):3.161,Colobus_guereza:14.28):5.924,(((Theropithecus_gelada:4.08,Papio_hamadryas:4.08):6.1,Macaca_sylvanus:10.18):2.293,Chlorocebus_aethiops:12.47):7.728):6.778,(Pan_troglodytes:13.58,Pongo_pygmaeus:13.58):13.4):292.02,Gallus_gallus:319):110,Danio_rerio:429);
