# Supplementary material for: Completing a molecular timetree of primates
Source: Front Bioinform. 2024 Dec 16;4:1495417. doi: 10.3389/fbinf.2024.1495417 (PMC11683086; doi:10.3389/fbinf.2024.1495417)
Supplement: Supplementary file 2 [file DataSheet1.zip › Intermediate tree files/Final tree set for ChronoSTA/Presbytis senex timed.nwk_cleaned.nwk_rooted.nwk]

((((Presbytis_senex:1.831,Trachypithecus_vetulus:1.831):9.165,Trachypithecus_pileatus:11):308,Gallus_gallus:319):110,Danio_rerio:429);
