# Supplementary material for: Completing a molecular timetree of primates
Source: Front Bioinform. 2024 Dec 16;4:1495417. doi: 10.3389/fbinf.2024.1495417 (PMC11683086; doi:10.3389/fbinf.2024.1495417)
Supplement: Supplementary file 2 [file DataSheet1.zip › Intermediate tree files/Final tree set for ChronoSTA/Saguinus Ursulus - Brcko et al 2022_tree.nwk_pruned.nwk_cleaned.nwk_rooted.nwk]

(((((((((((Saguinus_oedipus:1.57,Saguinus_geoffroyi:1.57):3.4,Saguinus_leucopus:4.97):2.3,((Saguinus_bicolor:1.54,Saguinus_martinsi:1.54):2.63,((Saguinus_ursulus:1.41,Saguinus_niger:1.41):0.62,Saguinus_midas:2.03):2.14):3.1):2.03,((Saguinus_labiatus:2.87,Saguinus_mystax:2.87):1.3,Saguinus_inustus:4.17):5.13):1.22,Leontocebus_fuscus:10.52):3.43,(Callimico_goeldii:10.33,Callithrix_penicillata:10.33):3.62):0.6407,Leontopithecus_rosalia:14.59):3.804,Aotus_azarai:18.39):0.8073,(Saimiri_sciureus:13.2,Sapajus_apella:13.2):6.002):299.798,Gallus_gallus:319):110,Danio_rerio:429);
