# Supplementary material for: Completing a molecular timetree of primates
Source: Front Bioinform. 2024 Dec 16;4:1495417. doi: 10.3389/fbinf.2024.1495417 (PMC11683086; doi:10.3389/fbinf.2024.1495417)
Supplement: Supplementary file 2 [file DataSheet1.zip › Intermediate tree files/Final tree set for ChronoSTA/supertimetree_from_final_pairwise_distance_matrix.newick]

(((((((((((Pan_troglodytes:2.24,Pan_paniscus:2.24):4.54,Homo_sapiens:6.79):2.46,(Gorilla_gorilla:1.45,Gorilla_beringei:1.45):7.80):8.33,((Pongo_tapanuliensis:2.41,Pongo_pygmaeus:2.41):0.50,Pongo_abelii:2.91):14.66):2.92,(((((((((Hylobates_albibarbis:0.64,Hylobates_agilis:0.64):1.08,Hylobates_muelleri:1.72):0.81,Hylobates_klossii:2.53):0.21,Hylobates_moloch:2.74):0.21,Hylobates_lar:2.96):0.49,Hylobates_pileatus:3.45):3.01,Symphalangus_syndactylus:6.46):0.91,((Hoolock_tianxing:0.49,Hoolock_leuconedys:0.49):1.03,Hoolock_hoolock:1.52):5.85):0.70,((Nomascus_nasutus:2.52,Nomascus_hainanus:2.52):0.64,(((Nomascus_gabriellae:0.81,Nomascus_annamensis:0.81):0.63,(Nomascus_siki:0.41,Nomascus_leucogenys:0.41):1.02):0.28,Nomascus_concolor:1.71):1.45):4.91):12.42):8.93,(((((((Cercocebus_torquatus:2.64,Cercocebus_atys:2.64):0.75,((Cercocebus_galeritus:0.66,Cercocebus_agilis:0.66):0.28,Cercocebus_chrysogaster:0.93):2.46):2.46,(Mandrillus_sphinx:2.78,Mandrillus_leucophaeus:2.78):3.07):2.38,((((((Papio_ursinus:1.69,Papio_cynocephalus:1.69):0.13,Papio_kindae:1.82):0.09,Rungwecebus_kipunji:1.90):0.14,((Papio_hamadryas:1.40,Papio_anubis:1.40):0.23,Papio_papio:1.63):0.42):2.74,(Lophocebus_aterrimus:1.00,Lophocebus_albigena:1.00):3.78):0.45,Theropithecus_gelada:5.23):2.99):2.30,(((((((Macaca_radiata:1.64,Macaca_munzala:1.64):1.14,Macaca_leucogenys:2.78):0.06,((Macaca_thibetana:2.11,Macaca_assamensis:2.11):0.41,Macaca_sinica:2.51):0.32):0.91,Macaca_arctoides:3.75):0.57,((Macaca_speciosa:2.45,Macaca_fascicularis:2.45):0.43,((Macaca_mulatta:1.77,Macaca_cyclopis:1.77):0.50,Macaca_fuscata:2.27):0.61):1.43):0.54,((((Macaca_siberu:1.64,Macaca_pagensis:1.64):0.54,(Macaca_silenus:1.57,Macaca_leonina:1.57):0.61):0.25,(Macaca_nemestrina:0.89,Macaca_balantak:0.89):1.54):1.14,(((Macaca_ochreata:1.17,Macaca_brunnescens:1.17):0.98,Macaca_maura:2.15):0.01,(((Macaca_tonkeana:1.68,Macaca_togeanus:1.68):0.40,Macaca_nigrescens:2.08):0.00,(Macaca_nigra:2.08,Macaca_hecki:2.08):0.00):0.08):1.40):1.29):1.22,Macaca_sylvanus:6.07):4.45):2.54,((((((((((Cercopithecus_petaurista:3.27,Cercopithecus_erythrogaster:3.27):0.14,((Cercopithecus_erythrotis:2.17,Cercopithecus_ascanius:2.17):0.07,Cercopithecus_sclateri:2.24):1.17):0.88,Cercopithecus_cephus:4.29):0.65,((((Cercopithecus_kandti:0.50,Cercopithecus_doggetti:0.50):1.22,Cercopithecus_albogularis:1.72):0.62,Cercopithecus_nictitans:2.34):0.26,Cercopithecus_mitis:2.60):2.34):1.18,(Cercopithecus_roloway:2.47,Cercopithecus_diana:2.47):3.65):0.13,((((Cercopithecus_wolfi:0.63,Cercopithecus_denti:0.63):0.61,Cercopithecus_pogonias:1.24):2.03,Cercopithecus_mona:3.28):2.34,Cercopithecus_neglectus:5.61):0.63):0.51,(Cercopithecus_lomamiensis:2.91,Cercopithecus_hamlyni:2.91):3.84):1.09,((Erythrocebus_patas:5.81,Cercopithecus_campbelli:5.81):0.09,(((((((Chlorocebus_tantalus:1.57,Chlorocebus_aethiops:1.57):0.32,Chlorocebus_pygerythrus:1.89):0.48,Chlorocebus_cynosuros:2.37):0.00,Chlorocebus_sabaeus:2.37):0.31,Cercopithecus_dryas:2.68):0.82,Chlorocebus_djamdjamensis:3.50):2.01,((Allochrocebus_preussi:1.69,Allochrocebus_lhoesti:1.69):0.88,Allochrocebus_solatus:2.57):2.94):0.39):1.94):1.38,(Miopithecus_talapoin:3.91,Miopithecus_ogouensis:3.91):5.32):1.17,Allenopithecus_nigroviridis:10.40):2.67):4.99,((((((((Piliocolobus_tephrosceles:0.76,Piliocolobus_rufomitratus:0.76):0.38,Piliocolobus_foai:1.14):0.72,(Piliocolobus_kirkii:0.63,Piliocolobus_gordonorum:0.63):1.23):1.86,Piliocolobus_badius:3.72):0.26,((Piliocolobus_preussi:0.44,Piliocolobus_pennantii:0.44):2.84,Piliocolobus_tholloni:3.28):0.69):3.41,Procolobus_verus:7.39):2.94,((((Colobus_vellerosus:0.37,Colobus_polykomos:0.37):1.44,Colobus_guereza:1.81):1.81,Colobus_angolensis:3.63):1.95,Colobus_satanas:5.58):4.76):2.53,((((((((Presbytis_frontata:4.04,Presbytis_chrysomelas:4.04):0.88,Presbytis_hosei:4.93):0.95,(((Presbytis_rubicunda:1.40,Presbytis_melalophos:1.40):0.82,Presbytis_comata:2.22):0.40,Presbytis_potenziani:2.62):3.26):0.53,Presbytis_femoralis:6.41):1.01,Presbytis_thomasi:7.42):1.19,(((((Trachypithecus_phayrei:1.40,Trachypithecus_barbei:1.40):0.30,Trachypithecus_obscurus:1.70):1.05,(((Trachypithecus_mauritius:0.67,Trachypithecus_auratus:0.67):0.32,Trachypithecus_cristatus:0.99):0.23,Trachypithecus_germaini:1.22):1.53):0.40,(((Trachypithecus_poliocephalus:0.46,Trachypithecus_francoisi:0.46):0.48,Trachypithecus_delacouri:0.94):0.24,(Trachypithecus_laotum:0.74,Trachypithecus_hatinhensis:0.74):0.45):1.96):1.99,((Trachypithecus_pileatus:0.59,Trachypithecus_geei:0.59):1.02,Trachypithecus_shortridgei:1.61):3.53):3.48):0.82,(((((Semnopithecus_schistaceus:0.58,Semnopithecus_entellus:0.58):1.04,Semnopithecus_hector:1.62):0.11,Semnopithecus_ajax:1.73):0.52,Trachypithecus_johnii:2.24):0.33,(((Trachypithecus_vetulus:0.91,Semnopithecus_priam:0.91):0.45,Semnopithecus_hypoleucos:1.37):0.46,Presbytis_senex:1.83):0.74):6.86):0.54,(((Simias_concolor:2.22,Nasalis_larvatus:2.22):5.07,((Pygathrix_nemaeus:0.68,Pygathrix_cinerea:0.68):1.26,Pygathrix_nigripes:1.95):5.34):0.29,(((Rhinopithecus_roxellana:1.88,Rhinopithecus_brelichi:1.88):0.33,(Rhinopithecus_strykeri:0.69,Rhinopithecus_bieti:0.69):1.52):0.96,Rhinopithecus_avunculus:3.17):4.42):2.39):2.88):5.20):11.36):12.75,(((((((((((((Cebuella_pygmaea:1.98,Cebuella_niveiventris:1.98):2.22,Mico_humilis:4.20):0.09,(Mico_mauesi:2.80,Mico_humeralifer:2.80):1.49):0.79,((Callithrix_penicillata:3.13,Callithrix_aurita:3.13):0.68,((Callithrix_kuhlii:0.68,Callithrix_jacchus:0.68):0.23,Callithrix_geoffroyi:0.91):2.90):1.27):1.28,(((Mico_melanurus:2.90,Mico_marcai:2.90):1.22,((((Mico_chrysoleucus:0.21,Mico_argentatus:0.21):1.24,Mico_emiliae:1.45):0.89,Mico_leucippe:2.33):0.27,Mico_munduruku:2.60):1.52):0.80,((Mico_saterei:3.02,Mico_rondoni:3.02):0.75,Mico_intermedius:3.77):1.16):1.43):5.50,Callimico_goeldii:11.86):0.87,((Leontopithecus_rosalia:0.49,Leontopithecus_chrysopygus:0.49):0.37,Leontopithecus_chrysomelas:0.87):11.86):1.62,((((((((Saguinus_ursulus:1.41,Saguinus_niger:1.41):0.68,Saguinus_midas:2.09):1.36,(Saguinus_martinsi:1.43,Saguinus_bicolor:1.43):2.03):2.22,(Saguinus_oedipus:0.92,Saguinus_geoffroyi:0.92):4.75):0.89,Saguinus_leucopus:6.57):0.57,(((Saguinus_mystax:1.76,Saguinus_labiatus:1.76):1.11,Saguinus_imperator:2.86):1.34,Saguinus_inustus:4.21):2.93):1.58,((((Saguinus_melanoleucus:1.16,Leontocebus_cruzlimai:1.16):1.01,Leontocebus_fuscicollis:2.17):0.46,(Saguinus_graellsi:0.27,Leontocebus_nigricollis:0.27):2.36):0.59,Leontocebus_tripartitus:3.22):5.50):1.80,Leontocebus_fuscus:10.52):3.83):0.30,Callithrix_flaviceps:14.65):2.72,((((((Aotus_vociferans:2.51,Aotus_lemurinus:2.51):0.76,(Aotus_griseimembra:1.96,Aotus_brumbacki:1.96):1.30):0.10,Aotus_trivirgatus:3.36):0.69,Aotus_nancymaae:4.05):0.51,(Aotus_nigriceps:2.77,Aotus_azarai:2.77):1.79):0.78,Aotus_zonalis:5.35):12.02):0.91,((((((((Sapajus_flavius:0.16,Sapajus_apella:0.16):1.18,Sapajus_cay:1.34):0.00,Sapajus_libidinosus:1.34):0.90,Sapajus_nigritus:2.24):0.90,Sapajus_xanthosternos:3.14):3.04,((Cebus_imitator:1.67,Cebus_capucinus:1.67):0.54,((Cebus_unicolor:1.20,Cebus_albifrons:1.20):0.45,(Cebus_olivaceus:0.52,Cebus_kaapori:0.52):1.13):0.56):3.97):3.60,Cebus_versicolor:9.78):5.64,((((Saimiri_ustus:1.52,Saimiri_oerstedii:1.52):0.23,((Saimiri_macrodon:0.93,Saimiri_cassiquiarensis:0.93):0.57,Saimiri_sciureus:1.50):0.25):1.10,Saimiri_boliviensis:2.85):0.24,Saimiri_vanzolinii:3.09):12.33):2.86):1.67,((((((((Lagothrix_lagotricha:0.72,Lagothrix_cana:0.72):0.03,Lagothrix_poeppigii:0.75):0.62,Lagothrix_lugens:1.36):0.76,Lagothrix_flavicauda:2.12):0.43,Lagothrix_tschudii:2.55):6.29,(Brachyteles_hypoxanthus:2.52,Brachyteles_arachnoides:2.52):6.31):2.25,((((Ateles_hybridus:1.67,Ateles_fusciceps:1.67):0.31,Ateles_belzebuth:1.98):0.70,Ateles_geoffroyi:2.68):1.50,((Ateles_marginatus:0.97,Ateles_chamek:0.97):1.61,Ateles_paniscus:2.59):1.59):6.91):3.70,((((((Alouatta_stramineus:0.30,Alouatta_macconnelli:0.30):1.45,Alouatta_sara:1.75):0.62,(Alouatta_seniculus:1.20,Alouatta_juara:1.20):1.17):1.24,Alouatta_caraya:3.61):0.56,(((Alouatta_ululata:0.79,Alouatta_belzebul:0.79):0.03,Alouatta_discolor:0.82):2.16,Alouatta_guariba:2.98):1.19):0.29,(Alouatta_pigra:2.47,Alouatta_palliata:2.47):1.99):10.32):5.16):1.16,((((((Pithecia_monachus:1.24,Pithecia_irrorata:1.24):3.51,Pithecia_pithecia:4.75):2.93,(((((Pithecia_pissinatti:0.05,Pithecia_mittermeieri:0.05):0.32,Pithecia_vanzolinii:0.37):0.13,Pithecia_hirsuta:0.50):0.48,Pithecia_albicans:0.99):1.74,Pithecia_chrysocephala:2.73):4.95):3.36,(((((Chiropotes_israelita:1.54,Chiropotes_chiropotes:1.54):1.56,Chiropotes_utahickae:3.10):2.75,Chiropotes_albinasus:5.85):0.36,Chiropotes_satanas:6.21):0.37,(((Cacajao_rubicundus:0.70,Cacajao_calvus:0.70):0.96,Pithecia_aequatorialis:1.66):1.10,((Cacajao_hosomi:0.27,Cacajao_ayresi:0.27):0.46,Cacajao_melanocephalus:0.73):2.04):3.81):4.47):4.66,(Callicebus_ornatus:1.20,Callicebus_caquetensis:1.20):14.50):1.77,((((((((((Plecturocebus_moloch:0.67,Plecturocebus_grovesi:0.67):0.12,Plecturocebus_vieirai:0.80):0.64,Plecturocebus_bernhardi:1.44):0.64,Plecturocebus_hoffmannsi:2.08):0.29,(((Plecturocebus_discolor:0.66,Plecturocebus_cupreus:0.66):0.81,(Plecturocebus_dubius:0.56,Plecturocebus_caligatus:0.56):0.90):0.00,Plecturocebus_brunneus:1.47):0.91):0.07,(Plecturocebus_miltoni:1.28,Plecturocebus_cinerascens:1.28):1.17):0.86,Callicebus_dubius:3.30):0.01,Plecturocebus_donacophilus:3.31):4.72,((Callicebus_personatus:1.77,Callicebus_coimbrai:1.77):1.47,Callicebus_nigrifrons:3.24):4.79):0.82,((Cheracebus_purinus:2.23,Cheracebus_lugens:2.23):0.42,((Cheracebus_torquatus:0.79,Cheracebus_regulus:0.79):0.83,Cheracebus_lucifer:1.62):1.03):6.20):8.61):3.63):21.07):24.02,(((((Tarsius_sangirensis:3.70,Tarsius_lariang:3.70):1.11,(Tarsius_wallacei:2.63,Tarsius_tarsier:2.63):2.18):0.91,(Tarsius_fuscus:0.78,Tarsius_dentatus:0.78):4.93):4.19,Tarsius_pumilus:9.90):11.33,(Cephalopachus_bancanus:9.10,Carlito_syrichta:9.10):12.13):44.96):5.04,(((((((((((Lepilemur_scottorum:1.41,Lepilemur_hollandorum:1.41):3.91,Lepilemur_seali:5.32):2.46,((((Lepilemur_jamesorum:0.60,Lepilemur_betsileo:0.60):1.44,Lepilemur_mustelinus:2.04):0.29,Lepilemur_fleuretae:2.33):2.21,Lepilemur_wrightae:4.54):3.24):6.67,(((((Lepilemur_ruficaudatus:1.81,Lepilemur_hubbardorum:1.81):0.97,Lepilemur_randrianasoloi:2.78):0.04,(Lepilemur_mitsinjoensis:0.09,Lepilemur_aeeclis:0.09):2.73):4.29,(Lepilemur_petteri:0.81,Lepilemur_leucopus:0.81):6.30):0.53,(((((Lepilemur_manasamody:0.73,Lepilemur_edwardsi:0.73):0.79,Lepilemur_otto:1.52):0.09,Lepilemur_grewcockorum:1.60):4.60,Lepilemur_microdon:6.20):0.88,((((Lepilemur_sahamalazensis:1.69,Lepilemur_ahmansonorum:1.69):0.52,(Lepilemur_mittermeieri:1.31,Lepilemur_dorsalis:1.31):0.90):1.04,((Lepilemur_milanoii:0.76,Lepilemur_ankaranensis:0.76):0.99,Lepilemur_tymerlachsoni:1.75):1.49):1.41,Lepilemur_septentrionalis:4.66):2.42):0.56):6.81):13.94,((Phaner_parienti:8.89,Phaner_electromontis:8.89):4.68,(Phaner_pallescens:2.61,Phaner_furcifer:2.61):10.96):14.82):5.34,((((Prolemur_simus:11.13,Lemur_catta:11.13):0.42,(((Hapalemur_meridionalis:1.59,Hapalemur_griseus:1.59):0.99,Hapalemur_occidentalis:2.58):5.03,Hapalemur_aureus:7.61):3.94):8.97,(((((Eulemur_sanfordi:1.85,Eulemur_albifrons:1.85):4.44,Eulemur_rufus:6.29):1.34,Eulemur_rufifrons:7.64):2.08,(Eulemur_fulvus:4.36,Eulemur_cinereiceps:4.36):5.36):1.10,((((Eulemur_macaco:1.16,Eulemur_flavifrons:1.16):4.85,Eulemur_coronatus:6.01):2.06,Eulemur_mongoz:8.07):1.64,Eulemur_rubriventer:9.71):1.10):9.71):5.01,((Varecia_variegata:1.42,Varecia_rubra:1.42):12.16,Pachylemur_jullyi:13.58):11.95):8.20):0.99,((((((((Microcebus_ravelobensis:0.99,Microcebus_bongolavensis:0.99):3.10,Microcebus_danfossi:4.09):1.84,Microcebus_macarthurii:5.93):1.48,((((((Microcebus_simmonsi:0.52,Microcebus_boraha:0.52):2.75,Microcebus_jollyae:3.27):1.25,Microcebus_tanosi:4.52):0.07,(((((Microcebus_myoxinus:1.93,Microcebus_berthae:1.93):0.90,Microcebus_lehilahytsara:2.83):0.75,Microcebus_rufus:3.58):0.39,((Microcebus_sambiranensis:1.34,Microcebus_arnholdi:1.34):1.49,(Microcebus_margotmarshae:1.33,Microcebus_mamiratra:1.33):1.50):1.14):0.22,(Microcebus_mittermeieri:0.23,Microcebus_lokobensis:0.23):3.95):0.41):0.83,Microcebus_tavaratra:5.42):0.13,(Microcebus_marohita:1.62,Microcebus_gerpi:1.62):3.92):1.86):1.30,(((Microcebus_manitatra:0.96,Microcebus_ganzhorni:0.96):0.51,Microcebus_murinus:1.47):5.90,Microcebus_griseorufus:7.36):1.35):6.58,(Mirza_zaza:0.85,Mirza_coquereli:0.85):14.44):3.35,Allocebus_trichotus:18.64):6.14,(((Cheirogaleus_medius:10.89,Cheirogaleus_major:10.89):1.58,(Cheirogaleus_lavasoensis:10.78,Cheirogaleus_crossleyi:10.78):1.70):1.85,Cheirogaleus_sibreei:14.32):10.46):9.94):0.29,(((((((Avahi_peyrierasi:0.85,Avahi_betsileo:0.85):2.03,Avahi_laniger:2.88):8.87,((Avahi_unicolor:1.61,Avahi_cleesei:1.61):0.41,Avahi_occidentalis:2.02):9.73):5.19,(((((Propithecus_verreauxi:1.97,Propithecus_deckenii:1.97):1.35,Propithecus_coquereli:3.32):0.96,Propithecus_tattersalli:4.29):1.69,Propithecus_candidus:5.98):1.48,((Propithecus_edwardsi:2.47,Propithecus_diadema:2.47):1.00,Propithecus_perrieri:3.46):3.99):9.49):4.79,Indri_indri:21.74):1.48,(Palaeopropithecus_maximus:0.66,Palaeopropithecus_ingens:0.66):22.56):5.50,((Archaeolemur_majori:2.01,Archaeolemur_edwardsi:2.01):11.89,Hadropithecus_stenognathus:13.90):14.82):6.30):0.83,Megaladapis_edwardsi:35.85):15.96,Daubentonia_madagascariensis:51.81):5.15,((((((((Nycticebus_menagensis:0.23,Nycticebus_kayan:0.23):1.83,Nycticebus_borneanus:2.06):1.12,((Nycticebus_hilleri:0.60,Nycticebus_bengalensis:0.60):0.69,Nycticebus_coucang:1.29):1.89):1.33,Nycticebus_javanicus:4.51):7.49,Xanthonycticebus_pygmaeus:12.00):12.68,(Loris_tardigradus:1.96,Loris_lydekkerianus:1.96):22.72):6.08,((Arctocebus_calabarensis:2.53,Arctocebus_aureus:2.53):16.89,Perodicticus_potto:19.42):11.35):4.75,((((((((Galagoides_zanzibaricus:3.58,Galagoides_cocos:3.58):6.61,Galagoides_orinus:10.19):1.10,Galagoides_rondoensis:11.29):3.01,(((Galago_senegalensis:1.26,Galago_moholi:1.26):0.70,Galago_gallarum:1.95):3.36,Galago_matschiei:5.31):8.99):0.35,((Paragalago_zanzibaricus:3.33,Paragalago_cocos:3.33):2.48,Paragalago_granti:5.81):8.85):0.94,(((Otolemur_garnettii:4.21,Otolemur_crassicaudatus:4.21):5.56,Otolemur_monteiri:9.77):0.83,(Galago_gabonensis:1.45,Galago_alleni:1.45):9.15):4.99):4.12,(Galagoides_thomasi:9.81,Galagoides_demidoff:9.81):9.90):10.19,Euoticus_elegantulus:29.90):5.62):21.44):14.27):247.77,Gallus_gallus:319.00):110.00,Danio_rerio:429.00);
