# Supplementary material for: Completing a molecular timetree of primates
Source: Front Bioinform. 2024 Dec 16;4:1495417. doi: 10.3389/fbinf.2024.1495417 (PMC11683086; doi:10.3389/fbinf.2024.1495417)
Supplement: Supplementary file 2 [file DataSheet1.zip › Intermediate tree files/Final tree set for ChronoSTA/Tarsius Pumilus - Hagemann et al 2022_tree.nwk_cleaned.nwk_rooted.nwk]

(((((Tarsius_wallacei:2.325,((Tarsius_fuscus:0.97,Tarsius_dentatus:0.97):1.11e-16,Tarsius_lariang:0.97):1.355):7.575,Tarsius_pumilus:9.9):11.99,(Carlito_syrichta:10.52,Cephalopachus_bancanus:10.52):11.37):297.11,Gallus_gallus:319):110,Danio_rerio:429);
