# Supplementary material for: Completing a molecular timetree of primates
Source: Front Bioinform. 2024 Dec 16;4:1495417. doi: 10.3389/fbinf.2024.1495417 (PMC11683086; doi:10.3389/fbinf.2024.1495417)
Supplement: Supplementary file 2 [file DataSheet1.zip › Intermediate tree files/Final tree set for ChronoSTA/TT5_primates_SSP_fixed.nwk_cleaned.nwk_rooted.nwk]

(((((((Perodicticus_potto:22.1,(Arctocebus_calabarensis:3.907,Arctocebus_aureus:3.907):18.19):13.89,((((Nycticebus_bengalensis:1.04,Nycticebus_coucang:1.04):0.1852,Nycticebus_javanicus:1.225):1.892,Nycticebus_menagensis:3.117):20.67,(Loris_tardigradus:2.004,Loris_lydekkerianus:2.004):21.78):12.2):3.049,(Euoticus_elegantulus:28.42,((Galagoides_demidoff:9.327,Galagoides_thomasi:9.327):11.42,(((((Galagoides_zanzibaricus:3.578,Galagoides_cocos:3.578):6.611,Galagoides_orinus:10.19):1.099,Galagoides_rondoensis:11.29):3.011,(((Galago_senegalensis:1.502,Galago_gallarum:1.502):0.7351,Galago_moholi:2.237):3.703,Galago_matschiei:5.94):8.359):2.273,((Galago_alleni:2.287,Galago_gabonensis:2.287):9.042,(Otolemur_monteiri:9.768,(Otolemur_garnettii:5.175,Otolemur_crassicaudatus:5.175):4.593):1.56):5.243):4.177):7.672):10.62):20.26,(Daubentonia_madagascariensis:52.48,((((((((Avahi_peyrierasi:2.711,Avahi_laniger:2.711):6.289,((Avahi_cleesei:2.003,Avahi_unicolor:2.003):1.278,Avahi_occidentalis:3.281):5.719):8.43,((((Propithecus_deckenii:1.643,Propithecus_verreauxi:1.643):2.847,Propithecus_candidus:4.49):0.9321,(Propithecus_coquereli:1.972,Propithecus_tattersalli:1.972):3.45):1.995,((Propithecus_edwardsi:2.086,Propithecus_diadema:2.086):2.515,Propithecus_perrieri:4.601):2.816):10.01):5.014,Indri_indri:22.44):0.7517,(Palaeopropithecus_ingens:0.6602,Palaeopropithecus_maximus:0.6602):22.54):5.521,(Hadropithecus_stenognathus:13.9,(Archaeolemur_majori:2.01,Archaeolemur_edwardsi:2.01):11.89):14.82):7.223,((((Mirza_coquereli:0.949,Mirza_zaza:0.949):14.98,(((((((((Microcebus_berthae:2.015,Microcebus_myoxinus:2.015):0.971,Microcebus_lehilahytsara:2.986):0.8503,(Microcebus_lokobensis:0.2331,Microcebus_mittermeieri:0.2331):3.603):0.7807,(((Microcebus_arnholdi:1.257,Microcebus_sambiranensis:1.257):1.655,(Microcebus_margotmarshae:1.26,Microcebus_mamiratra:1.26):1.652):1.317,Microcebus_rufus:4.229):0.388):0.274,Microcebus_tanosi:4.891):0.3198,(((Microcebus_marohita:1.269,Microcebus_gerpi:1.269):2.672,Microcebus_jollyae:3.942):1.269,Microcebus_simmonsi:5.211):8.882e-16):0.0892,Microcebus_tavaratra:5.3):2.6,(((Microcebus_bongolavensis:0.6282,Microcebus_ravelobensis:0.6282):2.771,Microcebus_danfossi:3.399):1.973,Microcebus_macarthurii:5.372):2.528):1.8,(Microcebus_griseorufus:7.114,Microcebus_murinus:7.114):2.586):6.232):9.023,((((Cheirogaleus_crossleyi:7.358,Cheirogaleus_lavasoensis:7.358):5.604,Cheirogaleus_major:12.96):1.776e-15,Cheirogaleus_medius:12.96):3.221,Cheirogaleus_sibreei:16.18):8.772):9.255,((((((Lepilemur_otto:1.654,Lepilemur_grewcockorum:1.654):0,(Lepilemur_manasamody:0.7298,Lepilemur_edwardsi:0.7298):0.9242):6.631,Lepilemur_microdon:8.285):0,((((Lepilemur_tymerlachsoni:1.262,Lepilemur_milanoii:1.262):0.247,Lepilemur_ankaranensis:1.509):1.406,(((Lepilemur_ahmansonorum:1.593,Lepilemur_sahamalazensis:1.593):0.1524,Lepilemur_mittermeieri:1.745):0.8655,Lepilemur_dorsalis:2.611):0.3041):1.344,Lepilemur_septentrionalis:4.259):4.026):0.6743,((((Lepilemur_hubbardorum:2.138,Lepilemur_ruficaudatus:2.138):0.9097,Lepilemur_randrianasoloi:3.048):1.327,Lepilemur_aeeclis:4.374):4.585,(Lepilemur_petteri:0.8434,Lepilemur_leucopus:0.8434):8.115):-1.776e-15):6.329,(((((Lepilemur_betsileo:1.184,Lepilemur_jamesorum:1.184):3.083,Lepilemur_mustelinus:4.267):0,Lepilemur_fleuretae:4.267):2.578,Lepilemur_wrightae:6.845):2.519,Lepilemur_seali:9.364):5.924):18.92):1.73):0.06,(Megaladapis_edwardsi:34.79,((Pachylemur_jullyi:13.58,(Varecia_variegata:2.45,Varecia_rubra:2.45):11.13):12.41,(((Prolemur_simus:8.918,((Hapalemur_occidentalis:1.285,Hapalemur_griseus:1.285):6.916,Hapalemur_aureus:8.202):0.7162):1.043,Lemur_catta:9.96):9.77,((((((Eulemur_mongoz:12.88,Eulemur_rubriventer:12.88):1.776e-15,Eulemur_rufus:12.88):-1.776e-15,Eulemur_rufifrons:12.88):1.776e-15,(Eulemur_albifrons:0.9614,Eulemur_sanfordi:0.9614):11.92):-1.776e-15,(Eulemur_fulvus:4.356,Eulemur_cinereiceps:4.356):8.524):0,((Eulemur_flavifrons:1.31,Eulemur_macaco:1.31):4.72,Eulemur_coronatus:6.03):6.85):6.85):6.256):8.805):1.209):16.48):6.822):14.42,((((((((((Pithecia_vanzolinii:0.1603,Pithecia_hirsuta:0.1603):0.1201,(Pithecia_mittermeieri:0.05274,Pithecia_pissinatti:0.05274):0.2277):0.5168,Pithecia_albicans:0.7972):0.9776,Pithecia_chrysocephala:1.775):5.906,((Pithecia_monachus:1.235,Pithecia_irrorata:1.235):3.511,Pithecia_pithecia:4.747):2.934):2.899,(((Cacajao_rubicundus:0.7023,Cacajao_calvus:0.7023):2.571,((Cacajao_hosomi:0.2283,Cacajao_ayresi:0.2283):0.8795,Cacajao_melanocephalus:1.108):2.165):3.173,(Chiropotes_albinasus:6.514,(((Chiropotes_chiropotes:1.541,Chiropotes_israelita:1.541):1.555,Chiropotes_utahickae:3.096):2.804,Chiropotes_satanas:5.9):0.6135):-0.06715):4.133):6.403,((((Cheracebus_regulus:0.58,Cheracebus_torquatus:0.58):0.8018,Cheracebus_lucifer:1.382):1.948,(Cheracebus_purinus:2.6,Cheracebus_lugens:2.6):0.7298):4.675,((Callicebus_dubius:3.304,((Plecturocebus_miltoni:0.9374,Plecturocebus_cinerascens:0.9374):2.202,((((((Plecturocebus_grovesi:0.5564,Plecturocebus_moloch:0.5564):0.8424,Plecturocebus_bernhardi:1.399):0.2422,Plecturocebus_hoffmannsi:1.641):1.318,Plecturocebus_brunneus:2.959):0.09766,Plecturocebus_cupreus:3.057):-4.441e-16,((Plecturocebus_dubius:0.09359,Plecturocebus_caligatus:0.09359):0.8812,Plecturocebus_donacophilus:0.9748):2.082):0.08262):0.1652):4.701,((Callicebus_coimbrai:2,Callicebus_personatus:2):1.603,Callicebus_nigrifrons:3.603):4.402):0):8.978):3.697,(((((Aotus_nigriceps:2.775,Aotus_azarai:2.775):2.027,((((Aotus_lemurinus:2.905,(Aotus_brumbacki:1.963,Aotus_griseimembra:1.963):0.9419):4.441e-16,Aotus_trivirgatus:2.905):1.135,Aotus_vociferans:4.04):0.1005,Aotus_nancymaae:4.141):0.6617):11.6,((((((((((Mico_humeralifer:0.7799,Mico_mauesi:0.7799):1.264,Mico_emiliae:2.044):0.126,Mico_argentatus:2.17):0.2094,Mico_melanurus:2.379):1.99,((Cebuella_pygmaea:2.407,Cebuella_niveiventris:2.407):1.793,Mico_humilis:4.2):0.1695):0.8705,(Callithrix_aurita:3.125,(((Callithrix_penicillata:0.756,Callithrix_jacchus:0.756):0.3631,Callithrix_kuhlii:1.119):0.3306,Callithrix_geoffroyi:1.45):1.676):2.115):1.994,(Mico_saterei:3.018,Mico_rondoni:3.018):4.216):4.596,Callimico_goeldii:11.83):1.179,(Leontopithecus_chrysomelas:0.9355,(Leontopithecus_chrysopygus:0.4943,Leontopithecus_rosalia:0.4943):0.4412):12.07):1.743,(((((Leontocebus_fuscicollis:2.167,(Saguinus_melanoleucus:1.16,Leontocebus_cruzlimai:1.16):1.007):0.4596,(Leontocebus_nigricollis:0.27,Saguinus_graellsi:0.27):2.357):0.5945,Leontocebus_tripartitus:3.221):5.715,((((Saguinus_mystax:1.821,Saguinus_labiatus:1.821):2.572,Saguinus_imperator:4.393):0,Saguinus_leucopus:4.393):2.608,(((Saguinus_midas:2.28,Saguinus_niger:2.28):0.5399,(Saguinus_bicolor:1.31,Saguinus_martinsi:1.31):1.51):2.564,(Saguinus_oedipus:1.04,Saguinus_geoffroyi:1.04):4.344):1.617):1.935):0,Saguinus_inustus:8.936):5.816):1.648):1.463,(((((Cebus_olivaceus:0.5159,Cebus_kaapori:0.5159):0.8435,Cebus_unicolor:1.359):0.9327,(Cebus_capucinus:1.78,Cebus_albifrons:1.78):0.5121):3.888,(Sapajus_xanthosternos:3.14,((((Sapajus_flavius:0.1589,Sapajus_apella:0.1589):1.178,Sapajus_cay:1.337):-2.22e-16,Sapajus_libidinosus:1.337):0.8988,Sapajus_nigritus:2.236):0.9044):3.04):9.15,(((((Saimiri_ustus:1.707,Saimiri_sciureus:1.707):-0.05333,Saimiri_oerstedii:1.654):0.1803,(Saimiri_macrodon:0.4445,Saimiri_cassiquiarensis:0.4445):1.389):1.334,Saimiri_vanzolinii:3.168):-0.1533,Saimiri_boliviensis:3.015):12.31):2.533):1.715,(((((Ateles_marginatus:0.6805,Ateles_chamek:0.6805):0.7495,Ateles_paniscus:1.43):3.557,(((Ateles_geoffroyi:1.223,Ateles_belzebuth:1.223):1.216,Ateles_hybridus:2.438):0.04833,Ateles_fusciceps:2.487):2.5):6.218,((Brachyteles_arachnoides:3.067,Brachyteles_hypoxanthus:3.067):6.548,(Lagothrix_lugens:1.68,((Lagothrix_poeppigii:0.7197,Lagothrix_lagotricha:0.7197):0,Lagothrix_cana:0.7197):0.9599):7.935):1.59):3.031,((((((Alouatta_macconnelli:0.146,Alouatta_seniculus:0.146):1.682,Alouatta_sara:1.828):0,Alouatta_juara:1.828):1.86,Alouatta_caraya:3.688):0.4124,((Alouatta_discolor:0.759,Alouatta_belzebul:0.759):3.241,Alouatta_guariba:4):0.1):0.0218,(Alouatta_pigra:2.472,Alouatta_palliata:2.472):1.65):10.11):5.342):1.101):22.16,((((Hoolock_hoolock:2.666,Hoolock_leuconedys:2.666):5.593,((Symphalangus_syndactylus:6.914,(Hylobates_pileatus:3.494,((((Hylobates_albibarbis:0.6392,Hylobates_agilis:0.6392):0.9514,Hylobates_muelleri:1.591):1.156,(Hylobates_moloch:3.328,Hylobates_klossii:3.328):-0.5816):0.121,Hylobates_lar:2.867):0.6262):3.421):1.306,((((Nomascus_leucogenys:0.48,Nomascus_siki:0.48):0.867,Nomascus_gabriellae:1.347):0.195,Nomascus_concolor:1.542):1.622,(Nomascus_hainanus:2.52,Nomascus_nasutus:2.52):0.6443):5.055):0.03918):10.9,(((Gorilla_gorilla:2.269,Gorilla_beringei:2.269):5.847,(Homo_sapiens:5.593,(Pan_paniscus:1.883,Pan_troglodytes:1.883):3.71):2.523):6.738,(Pongo_pygmaeus:4.11,Pongo_abelii:4.11):10.74):4.307):9.572,(((((((((Chlorocebus_cynosuros:2.375,(((Chlorocebus_tantalus:1.567,Chlorocebus_aethiops:1.567):0.3247,Chlorocebus_pygerythrus:1.892):0.483,Chlorocebus_sabaeus:2.375):0):0.3172,Cercopithecus_dryas:2.692):3.121,Cercopithecus_campbelli:5.813):0,(Erythrocebus_patas:5.705,(Allochrocebus_solatus:2.641,(Allochrocebus_preussi:1.403,Allochrocebus_lhoesti:1.403):1.238):3.064):0.1078):0.7655,((((((Cercopithecus_erythrogaster:3.342,((Cercopithecus_cephus:1.824,Cercopithecus_erythrotis:1.824):0.3429,Cercopithecus_ascanius:2.166):1.176):-0.06859,Cercopithecus_petaurista:3.274):1.853,(Cercopithecus_nictitans:2.337,(Cercopithecus_kandti:1.72,Cercopithecus_albogularis:1.72):0.617):2.79):0.04317,(Cercopithecus_diana:2.5,Cercopithecus_roloway:2.5):2.67):0.5401,((((Cercopithecus_wolfi:0.63,Cercopithecus_denti:0.63):0.6143,Cercopithecus_pogonias:1.244):1.974,Cercopithecus_mona:3.219):2.019,Cercopithecus_neglectus:5.238):0.4723):0.6245,(Cercopithecus_hamlyni:2.91,Cercopithecus_lomamiensis:2.91):3.425):0.2435):2.204,(Miopithecus_talapoin:3.906,Miopithecus_ogouensis:3.906):4.876):0.9931,Allenopithecus_nigroviridis:9.775):2.488,(((((Rungwecebus_kipunji:1.904,((Papio_kindae:1.151,Papio_papio:1.151):0.7257,((Papio_ursinus:1.277,Papio_cynocephalus:1.277):0.5996,(Papio_hamadryas:0.72,Papio_anubis:0.72):1.157):0):0.02713):2.616,Theropithecus_gelada:4.52):0.05393,(Lophocebus_aterrimus:1.001,Lophocebus_albigena:1.001):3.573):2.926,((Mandrillus_sphinx:2.876,Mandrillus_leucophaeus:2.876):1.858,(((Cercocebus_agilis:0.6591,Cercocebus_galeritus:0.6591):0.2758,Cercocebus_chrysogaster:0.9349):2.395,(Cercocebus_atys:2.644,Cercocebus_torquatus:2.644):0.6857):1.404):2.766):2.897,(Macaca_sylvanus:6.097,(((((((Macaca_thibetana:1.146,Macaca_assamensis:1.146):1.254,Macaca_sinica:2.4):0.379,(Macaca_munzala:1.639,Macaca_radiata:1.639):1.14):-4.441e-16,Macaca_leucogenys:2.779):0.9628,Macaca_arctoides:3.741):0.2564,(((Macaca_mulatta:1.677,Macaca_cyclopis:1.677):1.199,Macaca_fuscata:2.875):-0.1372,Macaca_fascicularis:2.738):1.26):0.3987,(((Macaca_silenus:2.049,Macaca_nemestrina:2.049):0.2353,((Macaca_siberu:1.395,Macaca_leonina:1.395):0.2415,Macaca_pagensis:1.637):0.6475):1.271,((((Macaca_nigra:1.691,Macaca_tonkeana:1.691):0.3864,Macaca_nigrescens:2.078):0,Macaca_hecki:2.078):0.09199,((Macaca_ochreata:1.172,Macaca_brunnescens:1.172):0.9789,Macaca_maura:2.151):0.01937):1.385):0.8417):1.701):4.3):1.865):5.444,((((((Semnopithecus_hector:1.504,Semnopithecus_entellus:1.504):0.7386,Trachypithecus_johnii:2.243):0.5471,(Semnopithecus_priam:0.9121,Trachypithecus_vetulus:0.9121):1.878):7.305,((((((Trachypithecus_phayrei:1.403,Trachypithecus_barbei:1.403):0.1777,Trachypithecus_obscurus:1.581):1.122,(((Trachypithecus_auratus:0.524,Trachypithecus_mauritius:0.524):0.2909,Trachypithecus_cristatus:0.8148):0.3339,Trachypithecus_germaini:1.149):1.554):0.5638,((((Trachypithecus_francoisi:0.4587,Trachypithecus_poliocephalus:0.4587):0.479,Trachypithecus_delacouri:0.9378):0,Trachypithecus_hatinhensis:0.9378):0.4874,Trachypithecus_laotum:1.425):1.841):2.677,((Trachypithecus_geei:0.4741,Trachypithecus_pileatus:0.4741):1.145,Trachypithecus_shortridgei:1.619):4.324):2.505,(Presbytis_thomasi:7.424,((((Presbytis_frontata:4.045,Presbytis_chrysomelas:4.045):0.8849,Presbytis_hosei:4.93):0.948,(((Presbytis_rubicunda:1.402,Presbytis_melalophos:1.402):0.8222,Presbytis_comata:2.224):0.3984,Presbytis_potenziani:2.623):3.255):0.735,Presbytis_femoralis:6.613):0.8109):1.024):1.647):0.003537,(((Simias_concolor:2.216,Nasalis_larvatus:2.216):4.915,(Pygathrix_nigripes:2.41,(Pygathrix_cinerea:0.7,Pygathrix_nemaeus:0.7):1.71):4.721):0.1293,(Rhinopithecus_avunculus:3.6,((Rhinopithecus_brelichi:1.77,Rhinopithecus_roxellana:1.77):0.42,(Rhinopithecus_strykeri:0.66,Rhinopithecus_bieti:0.66):1.53):1.41):3.66):2.839):2.66,((Procolobus_verus:7.389,(Piliocolobus_badius:3.918,(((Piliocolobus_preussi:0.4421,Piliocolobus_pennantii:0.4421):2.842,Piliocolobus_tholloni:3.284):0.7546,(((Piliocolobus_tephrosceles:0.7568,Piliocolobus_rufomitratus:0.7568):0.382,Piliocolobus_foai:1.139):0.8819,(Piliocolobus_kirkii:0.7878,Piliocolobus_gordonorum:0.7878):1.233):2.018):-0.1211):3.471):2.893,(Colobus_satanas:5.576,(((Colobus_vellerosus:0.3733,Colobus_polykomos:0.3733):1.386,Colobus_guereza:1.759):2.101,Colobus_angolensis:3.86):1.716):4.707):2.477):4.947):11.03):14.11):25.7,(((Tarsius_fuscus:0.59,Tarsius_dentatus:0.59):6.481,((Tarsius_sangirensis:3.696,Tarsius_lariang:3.696):1.664,(Tarsius_wallacei:2.631,Tarsius_tarsier:2.631):2.73):1.71):14.64,(Carlito_syrichta:14.96,Cephalopachus_bancanus:14.96):6.75):46.84):5.171):245.279,Gallus_gallus:319):110,Danio_rerio:429);
