# Supplementary material for: Completing a molecular timetree of primates
Source: Front Bioinform. 2024 Dec 16;4:1495417. doi: 10.3389/fbinf.2024.1495417 (PMC11683086; doi:10.3389/fbinf.2024.1495417)
Supplement: Supplementary file 2 [file DataSheet1.zip › Intermediate tree files/New molecular timetrees built for this study/alignments/AAT36079.1 NADH dehydrogenase subunit 3 [Lepilemur mitsinjoensis].fasta]

>AAT36079.1 NADH dehydrogenase subunit 3 (mitochondrion) [Lepilemur mitsinjoensis]
MNLPLTLAINTLMVVILVMIAFWLPQLNVYTEKYNPYECGFDPMGSARLPFSMKFFLVAITFLLFDLEIA
LLLPLPWATQTNNLKLMLTTALALISILAAGLAYEWFQKGLEWEE

>YP_003856728.1 NADH dehydrogenase subunit 3 (mitochondrion) [Lepilemur hubbardorum]
MNLPLTLAINTLMVMILVMIAFWLPQLNVYTEKYNPYECGFDPMGSARLPFSMKFFLVAITFLLFDLEIA
LLLPLPWATQTNNLKLMLTTALALISILAAGLAYEWFQKGLEWEE

>ABU63393.1 NADH dehydrogenase subunit 3 (mitochondrion) [Lepilemur aeeclis]
MNLPLTLAINTLMVVILVMIAFWLPQLNVYTEKYNPYECGFDPMGSARLPFSMKFFLVAITFSLFDLEIA
LLLPLPWATQTNNLKLMLTTALALISILAAGLAYEWFQKGLEWEE

>ABG73974.1 NADH dehydrogenase subunit 3 (mitochondrion) [Lepilemur ruficaudatus]
MNLPLTLAINTLMVMILVMIAFWLPQLNVYTEKYNPYECGFDPMGSARLPFSMKFFLVAITFLLFDLEIA
LLLPLPWATQTNNLKLMLTAALALISILAAGLAYEWFQKGLEWEE

>YP_009368069.1 NADH dehydrogenase subunit 3 (mitochondrion) [Lepilemur edwardsi]
MNFPLTLAINTLMVMILVMIAFWLPQLNVYTEKYNPYECGFDPMGSARLPFSMKFFLVAITFLLFDLEIA
LLLPLPWATQTNNLKLTLTTALALISILAAGLAYEWFQKGLEWEE

>YP_009368121.1 NADH dehydrogenase subunit 3 (mitochondrion) [Lepilemur otto]
MNFPLTLAINTLMVTILVMIAFWLPQLNVYTEKYNPYECGFDPMGSARLPFSMKFFLVAITFLLFDLEIA
LLLPLPWATQTNNLKLTLTTALALISILAAGLAYEWFQKGLEWEE

>YP_009368095.1 NADH dehydrogenase subunit 3 (mitochondrion) [Lepilemur randrianasoloi]
MNLPLTLAINTLMVMILVMIAFWLPQLNVYAEKYNPYECGFDPMGSARLPFSMKFFLVAITFLLFDLEIA
LLLPLPWATQTNNLKLMLTTALALISILAAGLAYEWLQKGLEWEE

>ABU63375.1 NADH dehydrogenase subunit 3 (mitochondrion) [Lepilemur edwardsi]
MNFPLTLAINTLMVMILVMIAFWLPQLNVYTEKYNPYECGFDPMGSARLPFSMKFFLVAITFLLFDLEIA
LLLPLPWATQTNNLKLTLTTALTLISILAAGLAYEWFQKGLEWEE

>YP_009368316.1 NADH dehydrogenase subunit 3 (mitochondrion) [Lepilemur microdon]
MNFPLTLAINTLMVMVLVMIAFWLPQLNVYTEKYNPYECGFDPMGSARLPFSMKFFLVAITFLLFDLEIA
LLLPLPWATQTNNLKLTLTTALALISILAAGLAYEWFQKGLEWQE

>YP_009368160.1 NADH dehydrogenase subunit 3 (mitochondrion) [Lepilemur septentrionalis]
MNLPMTLAINTLMVMILVMIAFWLPQLNVYTEKYNPYECGFDPMGSARLPFSMKFFLVAITFLLFDLEIA
LLLPLPWATQTDNLGLTLTTALALISILAAGLAYEWFQKGLEWEE

>YP_009368082.1 NADH dehydrogenase subunit 3 (mitochondrion) [Lepilemur dorsalis]
MNLPLAIAINTLMVTILVMVAFWLPQLNVYTEKYNPYECGFDPMGSARLPFSMKFFLVAITFLLFDLEIA
LLLPLPWAIQTNNLKLTLTTALALISILTAGLAYEWFQKGLEWEE

>YP_009368056.1 NADH dehydrogenase subunit 3 (mitochondrion) [Lepilemur leucopus]
MNLPLILAINTLMVTILVMVAFWLPQMNTYTEKYKPYECGFDPMGSARLPFSMKFFLVAITFLLFDLEIA
LLLPLPWATQTNNLKLALTTALALISILAAGLAYEWFQKGLEWEE

>YP_009368251.1 NADH dehydrogenase subunit 3 (mitochondrion) [Lepilemur sahamalazensis]
MNLPLTIAINTLMVMILVMVAFWLPQLNVYTEKYSPYECGFDPMGSARLPFSMKFFLVAITFLLFDLEIA
LLLPLPWAIQTNNLKLTLTTALALISILTVGLAYEWFQKGLEWEE

>YP_009368264.1 NADH dehydrogenase subunit 3 (mitochondrion) [Lepilemur tymerlachsoni]
MNLPLTITINTLMVMILMMIAFWLPQLNVYTEKYNPYECGFDPMGSARLPFSMKFFRVAITFLLFDLEIA
LLLPLPWAIQTNNLKLTLTTALALISILTAGLAYEWFQKGLEWEE

>YP_009368134.1 NADH dehydrogenase subunit 3 (mitochondrion) [Lepilemur milanoii]
MNLPLTITINTLMVTILVMIAFWLPQLNVYTEKYNPYECGFDPMGSARLPFSMKFFLVAITFLLFDLEIA
LLLPLPWAIQMSNLKLTLTTALALISILTAGLAYEWFQKGLEWEE

>ABG73826.1 NADH dehydrogenase subunit 3 (mitochondrion) [Lepilemur ankaranensis]
MNLPLTITINTLMVTILVMIAFWLPQLNVYTEKYNPYECGFDPMGSARLPFSMKFFLVAITFLLFDLGIA
LLLPLPWAIQMSNLKLTLTTALALISILTAGLAYEWFQKGLEWEE

>YP_009368290.1 NADH dehydrogenase subunit 3 (mitochondrion) [Lepilemur scottorum]
MNLPLTLMTDALLVMILVMIAFWMPQLNIYTEKYKPYECGFDPMGSARLPFSMKFFLVAITFLLFDLEIA
LLLPLPWATQTDNLKLMLTTALMVISILAAGLTYEWFQKGLEWEE

>AII99055.1 NADH dehydrogenase subunit 3 (mitochondrion) [Lepilemur mustelinus]
MNFPLTLMTDTLLVMILVMVAFWLPQLNVYTEKYKPYECGFDPMGSARLPFSMKFFLVAITFLLFDLEIA
LLLPLPWATQTNNLKLMLTMALTVISILAAGLTYEWLQKGLEWEE

>YP_009368303.1 NADH dehydrogenase subunit 3 (mitochondrion) [Lepilemur hollandorum]
MNLPLTLMTDALLVTILVMIAFWMPQLNIYTEKYKPYECGFDPMGSARLPFSMKFFLVAITFLLFDLEIA
LLLPLPWAIQTDNLKLMLTTALMVISILAAGLTYEWFQKGLEWEE

>YP_009368043.1 NADH dehydrogenase subunit 3 (mitochondrion) [Lepilemur fleuretae]
MNFPLTLMTDTLLVMILVTVAFWLPQLNVYTEKYKPYECGFDPMGSARLPFSMKFFLVAITFLLFDLEIA
LLLPLPWATQTNNLKLMLTMALTVISILAAGLTYEWLQKGLEWEE

>YP_009368147.1 NADH dehydrogenase subunit 3 (mitochondrion) [Lepilemur betsileo]
MNFPLTLMTDTLLVMILVMVAFWLPQLNVYTEKYKPYECGFDPMGSARLPFSMKFFLVAITFLLFDLEIA
LLLPLPWATQTNNLKLTLTMALTVISILAAGLTYEWLQKGLEWEE

>YP_009368277.1 NADH dehydrogenase subunit 3 (mitochondrion) [Lepilemur jamesorum]
MNFPLTLMTDTLLIMILVMVAFWLPQLNVYTEKYKPYECGFDPMGSARLPFSMKFFLVAITFLLFDLEIA
LLLPLPWATQTNNLKLTLTMALTVISILAAGLTYEWLQKGLEWEE

>YP_009368238.1 NADH dehydrogenase subunit 3 (mitochondrion) [Lepilemur ahmansonorum]
MNLPLTIAINTLMVTILVMVAFWLPQLNVYTEKYNPYECGFDPMGSARLPFSMKFFLVAITFLLFDLEIA
LLLPLPWAIQTNNMKLTLTTALTLISILTAGLAYEWFQKGLEWEE

>YP_009368225.1 NADH dehydrogenase subunit 3 (mitochondrion) [Lepilemur wrightae]
MNFPLTLMTDTLLVTILVMIAFWLPQLNVYTEKYKPYECGFDPMGSARLPFSMKFFLVAITFLLFDLEIA
LLLPLPWAIQTDNLKLTLTMALMVISILAAGLTYEWLQKGLEWEE

>ACI47099.1 NADH dehydrogenase subunit 3 (mitochondrion) [Phaner pallescens]
MNLSLTLAIDTLLVLFLVTIAFWMPQLNIYVEKYNPYECGFDPTGSARLPFSMKFFLVAITFLLFDLEIA
LLIPLPWASQTNNLKLMLLVALSLISILALGLAYEWFQKGLEWKE

>YP_009368212.1 NADH dehydrogenase subunit 3 (mitochondrion) [Lepilemur seali]
MNFPLTLITDALLVTTLVTIAFWMPQLNIYTEKYKPYECGFDPMGSARLPFSMKFFLVAITFLLFDLEIA
LLLPLPWAIQTDNLKLTLTTALMLISILAAGLTYEWFQKGLEWEE

>ACI47118.1 NADH dehydrogenase subunit 3 (mitochondrion) [Lemur catta]
MNLPLALTISITLTLLLVTIAFWLPQLNVYTEKYSPYECGFDPMGSARLPFSMKFFLVAITFLLFDLEIA
LLLPLPWASQTNNLKLMLTVALVLITILAAGLAYEWLQKGLEWVE

>YP_009114686.1 NADH dehydrogenase subunit 3 (mitochondrion) [Palaeopropithecus ingens]
MNLSLTLVTDIILALLLVTIAFWLPQLNVYTEKHNPYECGFDPMGSARLPFSMKFFLVAITFLLFDLEIA
LLLPLPWASQTNNLKLMLTVTLVLISVLAAGLAYEWSQKGLEWQE

>YP_009414345.1 NADH dehydrogenase subunit 3 (mitochondrion) [Phaner parienti]
MNLPLTLTIDILLVLFLVTIAFWMPQLNIYVEKYNPYECGFDPTGSARLPFSMKFFLVAITFLLFDLEIA
LLIPLPWASQTNNLELMLLMALSLISILALGLAYEWFQKGLEWKE

>YP_009414319.1 NADH dehydrogenase subunit 3 (mitochondrion) [Phaner electromontis]
MNLPLTLTIDILLVLFLVAIAFWMPQLNIYVEKYNPYECGFDPTGSARLPFSMKFFLVAITFLLFDLEIA
LLIPLPWASQTNNLELMLLMALSLISILALGLAYEWFQKGLEWKE

>YP_008379132.1 NADH dehydrogenase subunit 3 (mitochondrion) [Prolemur simus]
MNLPLALTTSITLALLLVTIAFWLPQLNVYTEKYSPYECGFDPMGSARLPFSMKFFLVAITFLLFDLEIA
LLLPLPWASQTNNLKLMLTVALVLITILAAGLAYEWLQKGLEWVE

>ABI54995.1 NADH dehydrogenase subunit 3 (mitochondrion) [Avahi cleesei]
MNLSLTLMTDVVLALLLVMIAFWLPQLNIYTEKYSSYECGFDPMGSARLPFSMKFFLVAITFLLFDLEIA
LLLPLPWASQTTNLKLMLTMALLLISILAAGLAYEWSQKGLEWEE

>AAN64770.1 NADH dehydrogenase subunit 3 (mitochondrion) [Hapalemur griseus occidentalis]
MNLPLALTTNITLTMLLVTIAFWLPQLNVYTEKYSPYECGFDPMGSARLPFSMKFFLVAITFLLFDLEIA
LLLPLPWASQANNLKLMLTVALVLITILAAGLAYEWLQKGLEWVE

>AIW64162.1 NADH dehydrogenase subunit 3 (mitochondrion) [Cheirogaleus medius]
MNLPLTLLTDILLVLVLVFIAFWLPQLNIYTEKYNPYECGFDPMGSARLPFSMKFFLVAITFLLFDLEIA
LLLPLPWASQSNNLKLTTTVALTLITILALSLAYEWLQKGLEWEE

>AAT35902.1 NADH dehydrogenase subunit 3 (mitochondrion) [Avahi occidentalis]
MNLSLTFVTDVVLALLLVMIAFWLPQLNIYTEKYSSYECGFDPMGSARLPFSMKFFLVAITFLLFDLEIA
LLLPLPWASQTTNLKLMLTMALLLISILAAGLAYEWSQKGLEWEE

>sp|A8DQI7.1|NU3M_AVAUN RecName: Full=NADH-ubiquinone oxidoreductase chain 3; AltName: Full=NADH dehydrogenase subunit 3
MNLSLTFMTDVILALLLVMIAFWLPQLNIYTEKYSSYECGFDPMGSARLPFSMKFFLVAITFLLFDLEIA
LLLPLPWASQTTNLKLMLTMALLLISILAAGLAYEWSQKGLEWEE

>AII98591.1 NADH dehydrogenase subunit 3 (mitochondrion) [Varecia variegata]
MNLPLTLMINITLTLILVMIAFWLPQLNMYTEKYSPYECGFDPMSSARLPFSMKFFLVAITFLLFDLEIA
LLLPLPWASQTTNLKLTLTMALILIFILAAGLAYEWLQKGLEWTE

>AAG25831.1 NADH dehydrogenase subunit 3 (mitochondrion) [Eulemur fulvus albocollaris]
MNLPLALTTNIVLTLLLVMIAFWLPQLNVYTEKYSPYECGFDPMGSARLPFSMKFFLVAITFLLFDLEIA
LLLPLPWASQTTNPKLMLAVALILVSILAAGLAYEWLQKGLEWVE

>AAL25157.1 NADH dehydrogenase subunit 3 (mitochondrion) [Eulemur coronatus]
MNLPLALTTNIVLTLLLVTIAFWLPQLNVYTEKYSPYECGFDPMGSARLPFSMKFFLVAITFLLFDLEIA
LLLPLPWASQTTNPKLMLTVALILVSILAAGLAYEWLQKGLEWVE

>AAK70512.1 NADH dehydrogenase subunit 3 (mitochondrion) [Cheirogaleus medius]
MNLPLTLLTDILLVLVLVFIAFWLPQLNIYTEKYNPYECGFDPMGSARLPFSMKFFLVAITFLLFDLEIA
LLLPLPWASQSNNLKLTTIVALTLITILALSLAYEWLQKGLEWEE

>ABP01502.1 NADH dehydrogenase subunit 3 (mitochondrion) [Avahi laniger]
MNLPLTFMTDAALALLLVMIAFWLPQLNIYTEKYSSYECGFDPMGSARLPFSMKFFLVAITFLLFDLEIA
LLLPLPWASQMTNLKLMLTMALLLISILAAGLAYEWSQKGLEWEE

>YP_009114790.1 NADH dehydrogenase subunit 3 (mitochondrion) [Eulemur rubriventer]
MNLPLALTTNIVLTLLLVTIAFWLPQLNVYTEKYSPYECGFDPMGSARLPFSMKFFLVAITFLLFDLEIA
LLLPLPWASQTTDPKLMLTVALILVSILAAGLAYEWLQKGLEWVE

>AAL25137.1 NADH dehydrogenase subunit 3 (mitochondrion) [Eulemur mongoz]
MNLPLALTTNIILTLLLVTIAFWLPQLNVYTEKYSPYECGFDPMGSARLPFSMKFFLVAITFLLFDLEIA
LLLPLPWASQTINPKLMLTVALILVSILAAGLAYEWLQKGLEWVE

>YP_002929368.1 NADH dehydrogenase subunit 3 (mitochondrion) [Eulemur fulvus fulvus]
MNLPLALTTNIVLTLLLVTIAFWLPQLNVYTEKYSPYECGFDPMGSARLPFSMKFFLVAITFLLFDLEIA
LLLPLPWASQTTNPKLMLAVALILVSILAAGLAYEWLQKGLEWVE

>YP_010992079.1 NADH dehydrogenase subunit 3 (mitochondrion) [Varecia rubra]
MNLPLTLMINITLTLILVTIAFWLPQLNMYTEKYSPYECGFDPMSSARLPFSMKFFLVAITFLLFDLEIA
LLLPLPWASQTTNLKLTLTMALILIFILAAGLAYEWLQKGLEWTE

>AAG54066.1 NADH dehydrogenase subunit 3 (mitochondrion) [Propithecus coquereli]
MNLSLTLMIDTFLALLLVVIAFWLPQLNVYTEKYSSYECGFDPMESARLPFSMKFFLVAITFLLFDLEIA
LLLPLPWASQTINLNLMLTVALLLISILAAGLAYEWSQKGLEWEE

>YP_010449145.1 NADH dehydrogenase subunit 3 (mitochondrion) [Cheirogaleus medius]
MNLSLTLLTDILLVLVLVFIAFWLPQLNIYTEKYNPYECGFDPMGSARLPFSMKFFLVAITFLLFDLEIA
LLLPLPWASQSNNLKLTTIVALTLITILALSLAYEWLQKGLEWEE

>AAN64730.1 NADH dehydrogenase subunit 3 (mitochondrion) [Eulemur flavifrons]
MNLPLALTTNIVLTLLLVTIAFWLPQLNVYTEKYSPYECGFDPMGSARLPFSMKFFLVAITFLLFDLEIA
LLLPLPWATQTTKPNLMLTVALILISILAAGLAYEWLQKGLEWVE

>UTE82286.1 NADH dehydrogenase subunit 3 (mitochondrion) [Propithecus diadema]
MNLSLTLMIDITLALLLVMIAFWLPQLNIYTEKYSSYECGFDPMESARLPFSMKFFLVAITFLLFDLEIA
LLLPLPWASQTTNLNLMLTMALLLISVLAAGLAYEWSQKGLEWEE

>AAG25863.1 NADH dehydrogenase subunit 3 (mitochondrion) [Eulemur albifrons]
MNFPLALTTNIVLTLLLVTIAFWLPQLNVYTEKYSPYECGFDPMGSARLPFSMKFFLVAITFLLFDLEIA
LLLPLPWASQTTNPKLMLAVALILVSILAAGLAYEWLQKGLEWVE

>YP_009368030.1 NADH dehydrogenase subunit 3 (mitochondrion) [Lepilemur ankaranensis]
MNLPLTITINTLMVAILVMIAFWLPQLNVYTEKYNPYECGFDPMGSARLPFSMKFFLVAITFLLFDLEIA
LLLPLPWAIQTTNLKLTLTTALALISILTAGLAYEWFQKGLEWEE

>ADM93007.1 NADH dehydrogenase subunit 3 (mitochondrion) [Microcebus murinus]
MNLPLTLTIDIMLVLVLVTVAFWLPQLNMYAEKNNPYECGFDPMGSARLPFSMKFFLVAITFLLFDLEIA
LLLPLPWASQSNNLKITVTMALMLITILALGLVYEWSQKGLEWEE

>ABU88133.1 NADH dehydrogenase subunit 3 (mitochondrion) [Avahi laniger]
MNLPLTFMTDAVLALLLVMIAFWLPQLNIYTEKYSSYECGFDPMESARLPFSMKFFLVAITFLLFDLEIA
LLLPLPWASQMINLKLMLTMALLLISILAAGLAYEWSQKGLEWEE

>YP_002004588.1 NADH dehydrogenase subunit 3 (mitochondrion) [Propithecus coquereli]
MNLSLTLMIDIFLALLLVVIAFWLPQLNVYTEKYSSYECGFDPMESARLPFSMKFFLVAITFLLFDLEIA
LLLPLPWASQTINLNLMLTVALLLISILAAGLAYEWSQKGLEWEE

>YP_009412810.1 NADH dehydrogenase subunit 3 (mitochondrion) [Microcebus griseorufus]
MNLPLTLTIDIMLVLVLVMVAFWLPQLNMYAEKNNPYECGFDPMGSARLPFSMKFFLVAITFLLFDLEIA
LLLPLPWASQSNNLKITVMMALMLIIILALGLVYEWLQKGLEWEE

>YP_009416696.1 NADH dehydrogenase subunit 3 (mitochondrion) [Cheirogaleus major]
MNLSLTLMTDILLVLVLVFIAFWLPQLNIYTEKYNPYECGFDPMGSARLPFSMKFFLVAITFLLFDLEIA
LLLPLPWASQSINLKLTTTVALMLITILALSLAYEWLQKGLEWEE

>YP_009414306.1 NADH dehydrogenase subunit 3 (mitochondrion) [Mirza zaza]
MNLPMTLMIDVILALTLVIIAFWLPQLNMYTEKNNPYECGFDPMGSARLPFSMKFFLVAITFLLFDLEIA
LLLPLPWASQSNNLKIMVVMALMLITILAMGLIYEWTQKGLEWEE

>AAG25731.1 NADH dehydrogenase subunit 3 (mitochondrion) [Eulemur macaco macaco]
MNLPLALTTNIVLTLLLVTIAFWLPQLNIYTEKYSPYECGFDPMGSARLPFSMKFFLVAITFLLFDLEIA
LLLPLPWAAQTTKPSLMLTVALILISILAAGLAYEWLQKGLEWVE

>YP_009114634.1 NADH dehydrogenase subunit 3 (mitochondrion) [Propithecus edwardsi]
MNLSLTLMIDITLALLLVVIAFWLPQLNIYTEKYSSYECGFDPMESARLPFSMKFFLVAITFLLFDLEIA
LLLPLPWASQTTNLNLMLTMALLLISVLAAGLAYEWSQKGLEWEE

>UTE82962.1 NADH dehydrogenase subunit 3 (mitochondrion) [Propithecus verreauxi]
MNLSLTLMIDISLALLLVVIAFWLPQLNIYTEKYSSYECGFDPMESARLPFSMKFFLVAITFLLFDLEIA
LLLPLPWASQTINLNLMLTVALLLISILAAGLAYEWSQKGLEWEE

>YP_009000406.1 NADH dehydrogenase subunit 3 (mitochondrion) [Pteronotus parnellii]
MNMALTLLINTLLASLLVAIAFWLPQTNVYTEKASPYECGFDPMGSARLPFSMKFFLVAITFLLFDLEIA
LLLPLPWASQTGNLKTMLPVALLLISILAISLAYEWFQKGLEWSE

>NP_904335.1 NADH dehydrogenase subunit 3 (mitochondrion) [Mus musculus]
MNLYTVIFINILLSLTLILVAFWLPQMNLYSEKANPYECGFDPTSSARLPFSMKFFLVAITFLLFDLEIA
LLLPLPWAIQTIKTSTMMIMAFILVTILSLGLAYEWTQKGLEWTE

>YP_003024033.1 NADH dehydrogenase subunit 3 (mitochondrion) [Homo sapiens]
MNFALILMINTLLALLLMIITFWLPQLNGYMEKSTPYECGFDPMSPARVPFSMKFFLVAITFLLFDLEIA
LLLPLPWALQTTNLPLMVMSSLLLIIILALSLAYEWLQKGLDWTE
