# Supplementary material for: Completing a molecular timetree of primates
Source: Front Bioinform. 2024 Dec 16;4:1495417. doi: 10.3389/fbinf.2024.1495417 (PMC11683086; doi:10.3389/fbinf.2024.1495417)
Supplement: Supplementary file 2 [file DataSheet1.zip › Intermediate tree files/New molecular timetrees built for this study/alignments/WFD50031.1 NADH dehydrogenase subunit 4 [Nycticebus hilleri].fasta]

>WFD50031.1 NADH dehydrogenase subunit 4, partial (mitochondrion) [Nycticebus hilleri]
MLKIIIPTIMLVPVTWLSHHRTLWINVTVHSLMISSISLHLLHQPINNLNFTLMYFSDTLSTPLLILTTW
LLPLMILASQHHLRKEPLVRKKLYILMLITLQTLLVMTFTASELILFYILFEATLIPTLVIITRWGNQTE
RLNAGLYFLFYTLLGSLPLLIILLYTQNLAGSLNLSILPLYHRNMLTPSWSSDLAWIACMMAFMVKMPLY
GTHLWLPKAHVEAPIAGS

>WFD50025.1 NADH dehydrogenase subunit 4, partial (mitochondrion) [Nycticebus bengalensis]
MLKIIIPTIMLVPVTWLSHHRTLWINVTVHSLMISSISLHLLHQPINNLNFTLMYFSDTLSTPLLILTTW
LLPLMILASQHHLRKEPLVRKKLYILMLITLQTLLIMTFTASELILFYILFEATLIPTLVIITRWGNQTE
RLNAGLYFLFYTLLGSLPLLIILLYTQNLAGSLNLSILPLYHRNMLTPSWSSDLAWIACMMAFMVKMPLY
GTHLWLPKAHVEAPIAGS

>WFD50021.1 NADH dehydrogenase subunit 4, partial (mitochondrion) [Nycticebus coucang]
MLKIIIPTIMLVPVTWLSHHRTLWINVTVHSLMISSISLHLLHQPINNLNFTLMYFSDTLSTPLLILTTW
LLPLMILASQHHLRKEPLVRKKLYILMLITLQTLLVMTFTASELILFYILFEATLIPTLVIITRWGNQTE
RLNAGLYFLFYTLLGSLPLLIIMLYTQNLAGSLNLSILPLYHQNMLTPSWSSDLAWIACMMAFMVKMPLY
GTHLWLPKAHVEAPIAGS

>WFD50024.1 NADH dehydrogenase subunit 4, partial (mitochondrion) [Nycticebus menagensis]
MLKIIIPTIMLVPVTWLSHHRTLWINVTVHSLMISSISLHLLHQPINNLNFTLMYFSDTLSTPLLILTTW
LLPLMILASQHHLRKEPLIRKKLYILTLITLQTLLVMTFTASELILFYILFEATLIPTLIIITRWGNQTE
RLNAGLYFLFYTLLGSLPLLIIMLYTQNLAGSLNLSILPLYHRNMLTPSWSSDLAWIACMMAFMVKMPLY
GTHLWLPKAHVEAPIAGS

>WFD50023.1 NADH dehydrogenase subunit 4, partial (mitochondrion) [Nycticebus kayan]
MLKIIIPTIMLVPVTWLSHHRTLWINVTVHSLMISSISLHLLHQPINNLNFTLMYFSDTLSTPLLILTTW
LLPLMILASQHHLRKEPLIRKKLYILTLITLQALLVMTFTASELILFYILFEATLIPTLIIITRWGNQTE
RLNAGLYFLFYTLLGSLPLLIIMLYTQNLAGSLNLSILPLYHRNMLTPSWSSDLAWIACMMAFMVKMPLY
GTHLWLPKAHVEAPIAGS

>WFD50018.1 NADH dehydrogenase subunit 4, partial (mitochondrion) [Nycticebus javanicus]
MLKIIIPTIMLIPVTWLSHHRTLWINVTIHSLMISSISLHLLHQPINNLNFTLMYFSDTLSTPLLILTTW
LLPLMILASQHHLRKEPLVRKKLYILMLISLQTLLVMTFTASELILFYILFEATLIPTLIIITRWGNQTE
RLNAGLYFLFYTLLGSLPLLIILLYTQDLAGSLNLSILPLFHQNMPAYSWSSDLVWIPCMMAFMVKMPLC
GTHLWLPKAHVEAPITGS

>WFD50074.1 NADH dehydrogenase subunit 4, partial (mitochondrion) [Xanthonycticebus pygmaeus]
MLKFIIPTIMLFPVTWLSHHRTLWINTTIHSLMISSTSLHLLHQPTNNLNFTLMFFSDTLSTPLLVLTTW
LLPLMILASQHHLRKEPLVRKKLYISMLISLQMLLVMTFTASELILFYILFEATLIPTLIIITRWGNQTE
RLNAGLYFLFYTLLGSLPLLITLLYTQNFVGSLNLSILPLYHQNMLTPSWSSNMAWMACMMAFMVKMPLY
GTHLWLPKAHVEAPIAGS

>WKD83299.1 NADH dehydrogenase subunit 4 (mitochondrion) [Loris lydekkerianus malabaricus]
MLKIMIPTIMLYPVTWLSNHKTLWISATAYSLMISPISLHLLHQPINYLNFSPTHFSDALSTPLLILTTW
LLPLMIMASQHHLHKEPLVRKKLYISMLISLQMLLIMTFTASELILFYILFEATLIPTLIIITRWGNQTE
RLNAGLYFLFYTLLGSLPLLVTLIYTQNFLGSLNLHILPLFNQNMSLNSWSNNLTWIACMMAFMVKMPLY
GTHLWLPKAHVEAPIAGSMVLAAILLKLGGYGMMRITTILNPLTNSMSYPFLTLSLWGMIMTSSICLRQT
DLKSLIAYSSVSHMALVIVAILIQTPWSFMGATTLMIAHGLTSSMMFCLANSNYERIHSRTMILARGLQT
LLPLMALWWLSASLTNLALPPSINLIGELMIMITSFAWSKLSIVLTGLNTLITALYSLYMFTMTQHGKYT
FHNNNIKPSFTRENTLMSLHILPLLSLSLNPKLILGPTL

>YP_002929331.1 NADH dehydrogenase subunit 4 (mitochondrion) [Loris tardigradus]
MLKIMIPTIMLYPVTWLSHYKTLWISATAYSLMISPISLHLLHQPINYLNFSTTNFSDTLSTPLLILTTW
LLPLMIMASQHHLYKEPLMRKKLYISMLISLQMLLIMTFTASELILFYILFEATLIPTLIIITRWGNQTE
RLNAGLYFLFYTLLGSLPLLVTLIYTQNFLGSLNLHILPLFNQNMSLNSWSNNLTWIACMVAFMVKMPLY
GTHLWLPKAHVEAPIAGSMVLAAILLKLGGYGMMRITTILHPLTNSMSYPFLILSLWGMIMTSSICLRQT
DLKSLIAYSSVSHMALVIVAILIQTPWSFMGATALMIAHGLTSSMMFCLANSNYERIHSRTMILARGLQT
LLPLMALWWLAASLTNLALPPSINLIGELMIMITSFAWSKLSIVLTGLNTLITALYSLYMFTMTQHGKYT
FHNNNIKPSFTRENTLMSLHILPLLSLSLNPKLILGPTL

>AHN49921.1 NADH dehydrogenase subunit 4 (mitochondrion) [Otolemur crassicaudatus]
MLKIIIPTIMLIPVTWLSNRQTLWTNTTMYSFMISLISLYLLHQPNSNLNFSTMYSSDTLSTPLLILTTW
LLPLMIMASQHHLSKEPLTRKKLYITMLISLQTFLITTFSASELILFYILFETTLIPTLIIITRWGNQTE
RLNAGLYFLFYTLLGSLPLLVALIHTQNLTGSLNLSILPLYLHDTPISPWSNSLTWLACMLAFLVKMPLY
GTHLWLPKAHVEAPIAGSMVLAAILLKLGGYGMMRITSILSPTTNIMPYPFLILSLWGMIMTSSICLRQT
DLKSLIAYSSVSHMALVIVAILIQTPWSFMGATALMIAHGLTSSLMFCLANSNYERIHSRTMILARGLQS
LLPLMATWWLTAGLANLALPPTINLIGELIIIITSFSWSKLTILLMGLNTLITAIYSLYMFITTQRGKPT
HHTHNIKPSHTRENILMSLHILPLLSLSLNPKIILGLTL

>YP_002929305.1 NADH dehydrogenase subunit 4 (mitochondrion) [Galago senegalensis]
MLKIIIPTIMLIPVTWLSNFQTLWTNITIYSFMISSISLYLLYQPNSYLNFSTMYSSDTLSTPLLILTTW
LLPLMTMASQHHLTKEPLTRKKLYITMLISLQVFLIVTFSASELILFYILFETTLIPTLIIITRWGNQTE
RLNAGLYFLFYTLLGSLPLLVILIHTQNLMGSLNLSILSFYFQDMSIFPWSNNLTWLACMLAFLVKMPLY
GTHLWLPKAHVEAPIAGSMVLAAILLKLGGYGMMRITYILNPITDLMSYPFLILSLWGMIMTSSICLRQT
DLKSLIAYSSVSHMALVIVAILIQTPWSFMGATALMIAHGLTSSMMFCLANSNYERIHSRTMTLARGLQS
LLPLMAIWWLTASLANLALPPTINLIGELIIIITTFSWSKLTILLTGLNTLITAIYSLYMFITTQRGKPT
YHTHNIKPSHTRENILMSLHILPLLSLSLNPKIVLGLTL

>AGM47641.1 NADH dehydrogenase subunit 4 (mitochondrion) [Perodicticus potto edwarsi]
MLKIIIPTVMLFPLTWHSNHRTLWINTTTHSLTISLISFHLLYQPSNNLHFSTTYSSDTLSTPLVVLTTW
LLPLMIMASQHHLNKEPLTRKKTYISMLISLQLTLIVTFSASELILFYILFETTLIPTLIIITRWGNQTE
RLNAGLYFLFYTLLGSLPLLVVLIHMQNSLGSLNFNILSFYTQNMTTYSWSNDLVWMACMMAFLVKMPLY
GTHLWLPKAHVEAPIAGSMVLAAVLLKMGGYGMMRITSLLNPLTHYMAYPFLTLSLWGMIMTSSICLRQT
DLKSLVAYSSVSHMALVIVAILIQTPWSFMGATALMIAHGLTSSMLFCLANSNYERIHSRTMIMARGLQT
LLPLMTIWWLLASLTNLALPPSINLIGELLIIISTFSWSKLSILLTGLNTLITALYSLHMFISTQRGNLT
HHIPNIKPSFTRENTIMSMHILPLLSLSLNPKIILGPTF

>YP_008379004.1 NADH dehydrogenase subunit 4 (mitochondrion) [Galago moholi]
MLKIIIPTIMLIPVTWLSNFQTLWTNITIYSFMISSISLYLLYQPNSYLNFSTMYSSDTLSTPLLILTTW
LLPLMTMASQHHLTKEPLTRKKLYITMLISLQVFLIVTFSASELILFYILFETTLIPTLIIITRWGNQTE
RLNAGLYFLFYTLLGSLPLLVILIHTQNLMGSLNLPILSFYFQDMSIFPWSNNLTWLACMLAFLVKMPLY
GTHLWLPKAHVEAPIAGSMVLAAILLKLGGYGMMRITYILNPITDLMSYPFLILSLWGMIMTSSICLRQT
DLKSLIAYSSVSHMALVIVAILIQTPWSFMGATALMIAHGLTSSMMFCLANSNYERIHSRTMTLARGLQS
LLPLMAIWWLTASLANLALPPTINLIGELIIIITTFSWSKLTILLTGLNTLITAIYSLYMFITTQRGKPT
YHTHNIKPSHTRENILMSLHILPLLSLSLNPKIVLGLTL

>NP_904337.1 NADH dehydrogenase subunit 4 (mitochondrion) [Mus musculus]
MLKIILPSLMLLPLTWLSSPKKTWTNVTSYSFLISLTSLTLLWQTDENYKNFSNMFSSDPLSTPLIILTA
WLLPLMLMASQNHLKKDNNVLQKLYISMLISLQILLIMTFSATELIMFYILFEATLIPTLIIITRWGNQT
ERLNAGIYFLFYTLIGSIPLLIALILIQNHVGTLNLMILSFTTHTLDASWSNNLLWLACMMAFLIKMPLY
GVHLWLPKAHVEAPIAGSMILAAILLKLGSYGMIRISIILDPLTKYMAYPFILLSLWGMIMTSSICLRQT
DLKSLIAYSSVSHMALVIASIMIQTPWSFMGATMLMIAHGLTSSLLFCLANSNYERIHSRTMIMARGLQM
VFPLMATWWLMASLANLALPPSINLMGELFITMSLFSWSNFTIILMGINIIITGMYSMYMIITTQRGKLT
NHMINLQPSHTRELTLMALHMIPLILLTTSPKLITGLTM

>YP_003024035.1 NADH dehydrogenase subunit 4 (mitochondrion) [Homo sapiens]
MLKLIVPTIMLLPLTWLSKKHMIWINTTTHSLIISIIPLLFFNQINNNLFSCSPTFSSDPLTTPLLMLTT
WLLPLTIMASQRHLSSEPLSRKKLYLSMLISLQISLIMTFTATELIMFYIFFETTLIPTLAIITRWGNQP
ERLNAGTYFLFYTLVGSLPLLIALIYTHNTLGSLNILLLTLTAQELSNSWANNLMWLAYTMAFMVKMPLY
GLHLWLPKAHVEAPIAGSMVLAAVLLKLGGYGMMRLTLILNPLTKHMAYPFLVLSLWGMIMTSSICLRQT
DLKSLIAYSSISHMALVVTAILIQTPWSFTGAVILMIAHGLTSSLLFCLANSNYERTHSRIMILSQGLQT
LLPLMAFWWLLASLANLALPPTINLLGELSVLVTTFSWSNITLLLTGLNMLVTALYSLYMFTTTQWGSLT
HHINNMKPSFTRENTLMFMHLSPILLLSLNPDIITGFSS
