# Supplementary material for: Completing a molecular timetree of primates
Source: Front Bioinform. 2024 Dec 16;4:1495417. doi: 10.3389/fbinf.2024.1495417 (PMC11683086; doi:10.3389/fbinf.2024.1495417)
Supplement: Supplementary file 2 [file DataSheet1.zip › Intermediate tree files/New molecular timetrees built for this study/initial ML trees/CYTB.nwk]

(((((((Microcebus_myoxinus:0.00894375567217032,Microcebus_tavaratra:0.00946200399941138)0.5200:0.0,Microcebus_simmonsi:0.00265889414448415)0.5200:0.0,Microcebus_tanosi:0.0183744721746903)1.0000:0.01556521404979,(Allocebus_trichotus:0.0519836719668197,Mirza_zaza:0.0398366944867762)0.9600:0.0202049812720667)0.9600:0.0145329672593357,(Cheirogaleus_crossleyi:0.00985845323805832,(Cheirogaleus_major:0.013012213785102,(Cheirogaleus_lavasoensis:0.0132854645312447,Cheirogaleus_medius:0.0212341566961357)1.0000:0.00442832096784514)1.0000:0.0102735866672695)1.0000:0.0143476948353704)1.0000:0.00699196471870874,(((((Hapalemur_aureus:0.0349086396406598,Lemur_catta:0.0265540515523932)0.4800:0.00654267755091985,Prolemur_simus:0.0120539038622364)0.5200:0.0,Hapalemur_griseus:0.023375773067922)1.0000:0.0152064791972665,Eulemur_mongoz:0.0439476533196378)0.9600:0.0130032950359407,((Propithecus_coquereli:0.0109924486720548,Propithecus_deckenii:0.0)1.0000:0.000151082672045803,(Propithecus_diadema:0.010603135830624,(Propithecus_candidus:0.000313047946782577,Propithecus_edwardsi:0.00926857324388177)0.5200:0.0)1.0000:0.00837217562346144)1.0000:0.0439233211021448)0.5200:0.0268225938727094)0.5200:0.0436494282925302,((Phaner_electromontis:0.0160635514496705,Phaner_parienti:0.00055944732830031)1.0000:0.025343763489995,(Phaner_furcifer:0.00765866954935052,Phaner_pallescens:0.0)1.0000:0.0123496693635959)1.0000:0.120361741846101,(Homo_sapiens:0.187968870877257,Mus_musculus:0.111598794156359)1.0000:0.0380465896244394);
