# Supplementary material for: Completing a molecular timetree of primates
Source: Front Bioinform. 2024 Dec 16;4:1495417. doi: 10.3389/fbinf.2024.1495417 (PMC11683086; doi:10.3389/fbinf.2024.1495417)
Supplement: Supplementary file 2 [file DataSheet1.zip › Intermediate tree files/New molecular timetrees built for this study/initial ML trees/NADHs3.nwk]

((((((((((((((Lepilemur_hubbardorum:0.0,Lepilemur_randrianasoloi:0.00139130434782609)0.8800:0.0,Lepilemur_ruficaudatus:0.00913188532241657)0.9200:0.0,(Lepilemur_aeeclis:0.00836155419575673,Lepilemur_mitsinjoensis:0.0)0.9600:0.00970762663793434)0.9600:0.00913298909748111,Lepilemur_septentrionalis:0.0584473306129925)0.9200:0.0,(Lepilemur_otto:0.00920002466045109,(Lepilemur_edwardsi:0.0,Lepilemur_microdon:0.0163666264734311)0.8800:0.0)1.0000:0.0175975489726026)0.9200:0.00629508968995423,(((Lepilemur_ankaranensis:0.000725649328839338,Lepilemur_milanoii:0.0)1.0000:0.0266137136699848,Lepilemur_tymerlachsoni:0.0200431121498439)0.9600:0.00810677654000046,(Lepilemur_leucopus:0.0738832334048836,(Lepilemur_sahamalazensis:0.0221247810245113,(Lepilemur_ahmansonorum:0.0181089657451699,Lepilemur_dorsalis:0.0)0.8800:0.00452676865329809)0.9200:0.00204863222772856)0.9200:0.0332989722542798)0.8400:0.0153166344153527)1.0000:0.0467148301388087,(Lepilemur_seali:0.0234115004203946,((Lepilemur_hollandorum:0.0,Lepilemur_scottorum:0.0197580495288621)1.0000:0.0237911221955853,(Lepilemur_wrightae:0.0,((Lepilemur_betsileo:0.0,Lepilemur_jamesorum:0.0106677475046878)0.9600:0.0,(Lepilemur_fleuretae:0.00935517056674596,Lepilemur_mustelinus:0.0)1.0000:0.00931418303577103)1.0000:0.0572227747843886)0.9600:0.0193031274476655)0.8400:0.0201856655657281)1.0000:0.0724514391782064)0.9600:0.038757978357267,(((Varecia_rubra:0.00890282299564725,Varecia_variegata:0.0)1.0000:0.0499259486267654,Avahi_laniger:0.0275148535783329)0.8800:0.00854203998104641,(((Lemur_catta:0.00111201853396081,Prolemur_simus:0.00917165560287226)0.9200:0.0,Hapalemur_griseus:0.0181259087905609)0.9600:0.00217391304347826,((Eulemur_flavifrons:0.0,Eulemur_macaco:0.0358873027301818)1.0000:0.0304428085404745,(Eulemur_mongoz:0.0173772303867321,((Eulemur_albifrons:0.0174544265698923,Eulemur_fulvus:0.00916026909968275)1.0000:0.00895646742868415,(Eulemur_coronatus:0.0,Eulemur_rubriventer:0.00324039700325696)0.9200:0.0)0.8800:0.0)0.9600:0.0181860572662468)1.0000:0.0374106438405288)0.9600:0.063432875872449)0.8800:0.0312486309217473)0.8800:0.0100677555420864,(Mirza_zaza:0.0984451224207573,(Microcebus_griseorufus:0.00893125021070501,Microcebus_murinus:0.0101797685014197)1.0000:0.0536860078373477)0.9600:0.0687927142152985)0.8000:0.0,(Cheirogaleus_major:0.0495809220944921,Cheirogaleus_medius:0.0119364614909746)0.9600:0.054757594207708)0.8400:0.0,(Phaner_pallescens:0.0583780172483005,(Phaner_electromontis:0.00948898106841945,Phaner_parienti:0.0)1.0000:0.0212417681900056)1.0000:0.0773087422527339)0.8400:0.0501640412775248,(Palaeopropithecus_ingens:0.0927600315394184,(((Avahi_cleesei:0.000716868240356762,Avahi_occidentalis:0.00840692804201482)0.8000:0.00855557626525119,Avahi_unicolor:0.00140491416769882)0.9200:0.0,((Propithecus_coquereli:0.0178388994509299,Propithecus_verreauxi:0.0)0.9600:0.0345796922195088,(Propithecus_diadema:0.0,Propithecus_edwardsi:0.0074383346566795)0.8800:0.0195607703901059)1.0000:0.0339561907377893)0.8800:0.0113528966595256)0.9600:0.0312540797010341)0.9200:0.0759180089236285,Pteronotus_parnellii:0.185940579300286)0.8400:0.0430731246716641,Homo_sapiens:0.223937553770215,Mus_musculus:0.567542687178904);
