# Supplementary material for: Completing a molecular timetree of primates
Source: Front Bioinform. 2024 Dec 16;4:1495417. doi: 10.3389/fbinf.2024.1495417 (PMC11683086; doi:10.3389/fbinf.2024.1495417)
Supplement: Supplementary file 2 [file DataSheet1.zip › Intermediate tree files/New molecular timetrees built for this study/initial ML trees/NADHs4.nwk]

(((((((Nycticebus_kayan:0.0,Nycticebus_menagensis:0.0)1.0000:0.0340008863097582,Nycticebus_coucang:0.00018449656057263)1.0000:0.0106140307624655,(Nycticebus_bengalensis:0.000186132293572408,Nycticebus_hilleri:0.0)1.0000:0.00479592350554917)1.0000:0.0320478272239781,Nycticebus_javanicus:0.0606339940923452)1.0000:0.0187042814756778,Xanthonycticebus_pygmaeus:0.0471418072920624)1.0000:0.0966638151541764,(Loris_lydekkerianus:0.0193518296774982,Loris_tardigradus:0.035103005483089)1.0000:0.0354761349843061)1.0000:0.090703606139406,(Perodicticus_potto:0.115495320117999,(Otolemur_crassicaudatus:0.0616528536488483,(Galago_moholi:0.00018205162524153,Galago_senegalensis:0.0)1.0000:0.021832409175542)1.0000:0.0667337401631929)1.0000:0.023947751203823,(Homo_sapiens:0.35717411833826,Mus_musculus:0.352937595712659)1.0000:0.130600946883061);
