# Supplementary material for: Completing a molecular timetree of primates
Source: Front Bioinform. 2024 Dec 16;4:1495417. doi: 10.3389/fbinf.2024.1495417 (PMC11683086; doi:10.3389/fbinf.2024.1495417)
Supplement: Supplementary file 2 [file DataSheet1.zip › Intermediate tree files/New molecular timetrees built for this study/initial ML trees/NADHs5.nwk]

((((((Propithecus_coquereli:0.0146856171125485,Propithecus_verreauxi:0.0)0.9600:0.00302626389058641,Propithecus_deckenii:0.00331854082889777)1.0000:0.0174704679427213,(Propithecus_diadema:0.00631268227230134,Propithecus_edwardsi:0.0164506834155025)1.0000:0.012633779318722)1.0000:0.0727272593490284,((Cheirogaleus_medius:0.0631844758039346,Cheirogaleus_sibreei:0.0597617758585072)1.0000:0.0550121976694005,(Lemur_catta:0.0461789384085356,Prolemur_simus:0.0154291563456111)1.0000:0.0841516318837959)1.0000:0.0289781591071949)1.0000:0.0619764376175744,(Otolemur_crassicaudatus:0.127854576220029,(Perodicticus_potto:0.159399289232748,((Loris_lydekkerianus:0.0181879217036676,Loris_tardigradus:0.00887683745490453)1.0000:0.100570073951845,(Xanthonycticebus_pygmaeus:0.0305295550310642,(Nycticebus_bengalensis:0.0,Nycticebus_coucang:0.0000657642275917546)1.0000:0.0217033337275155)1.0000:0.0549468791415603)0.9600:0.0186930101456241)0.9600:0.0165660136067555)1.0000:0.111320262425893)1.0000:0.0771776318222822,Homo_sapiens:0.325870468107715,Mus_musculus:0.478169842972256);
