# Supplementary material for: Completing a molecular timetree of primates
Source: Front Bioinform. 2024 Dec 16;4:1495417. doi: 10.3389/fbinf.2024.1495417 (PMC11683086; doi:10.3389/fbinf.2024.1495417)
Supplement: Supplementary file 2 [file DataSheet1.zip › Intermediate tree files/New molecular timetrees built for this study/timetrees and calibration files/CYTB_cals.txt]

!MRCA='Cheirogaleus crossleyi-Cheirogaleus major' TaxonA='Cheirogaleus crossleyi' TaxonB='Cheirogaleus major' Distribution=uniform mintime=8.13000000 maxtime=18.05000000;
!MRCA='Microcebus myoxinus-Microcebus tanosi' TaxonA='Microcebus myoxinus' TaxonB='Microcebus tanosi' Distribution=uniform mintime=7.05000000 maxtime=11.71000000;
!MRCA='Propithecus candidus-Propithecus deckenii' TaxonA='Propithecus candidus' TaxonB='Propithecus deckenii' Distribution=uniform mintime=6.00000000 maxtime=12.50000000;
