# Supplementary material for: Completing a molecular timetree of primates
Source: Front Bioinform. 2024 Dec 16;4:1495417. doi: 10.3389/fbinf.2024.1495417 (PMC11683086; doi:10.3389/fbinf.2024.1495417)
Supplement: Supplementary file 2 [file DataSheet1.zip › Intermediate tree files/New molecular timetrees built for this study/timetrees and calibration files/CYTB_Phaner_furcifer_timetree.nwk]

((((((((Microcebus_myoxinus:7.4700474,Microcebus_tavaratra:7.4700474):0.00E+000,Microcebus_simmonsi:7.4700474):1.9505476,Microcebus_tanosi:9.4205951)'Microcebus myoxinus-Microcebus tanosi':17.9795877,(Allocebus_trichotus:24.8712146,Mirza_zaza:24.8712146):2.5289681):4.3365180,(Cheirogaleus_crossleyi:14.1827677,(Cheirogaleus_major:13.9606028,(Cheirogaleus_lavasoensis:13.0293691,Cheirogaleus_medius:13.0293691):0.9312337):0.2221649)'Cheirogaleus crossleyi-Cheirogaleus major':17.5539331):7.9630066,(((((Hapalemur_aureus:17.5194997,Lemur_catta:17.5194997):1.4150906,Prolemur_simus:18.9345903):2.0487479,Hapalemur_griseus:20.9833383):9.5003242,Eulemur_mongoz:30.4836625):7.2601156,((Propithecus_coquereli:6.2477856,Propithecus_deckenii:6.2477856):3.0500987,(Propithecus_diadema:3.8284763,(Propithecus_candidus:3.5462478,Propithecus_edwardsi:3.5462478):0.2822285):5.4694079)'Propithecus candidus-Propithecus deckenii':28.4458938):1.9559293):11.8514604,((Phaner_electromontis:4.6958428,Phaner_parienti:4.6958428):4.9971886,(Phaner_furcifer:2.6058182,Phaner_pallescens:2.6058182):7.0872132):41.8581364):18.5667307,Homo_sapiens:70.1178984);
