# Supplementary material for: Completing a molecular timetree of primates
Source: Front Bioinform. 2024 Dec 16;4:1495417. doi: 10.3389/fbinf.2024.1495417 (PMC11683086; doi:10.3389/fbinf.2024.1495417)
Supplement: Supplementary file 2 [file DataSheet1.zip › Intermediate tree files/New molecular timetrees built for this study/timetrees and calibration files/NADHs3_cals.txt]

!MRCA='Propithecus coquereli-Propithecus edwardsi' TaxonA='Propithecus coquereli' TaxonB='Propithecus edwardsi' Distribution=uniform mintime=6.00000000 maxtime=12.50000000;
!MRCA='Lepilemur aeeclis-Lepilemur seali' TaxonA='Lepilemur aeeclis' TaxonB='Lepilemur seali' Distribution=uniform mintime=8.40000000 maxtime=18.09000000;
!MRCA='Microcebus griseorufus-Microcebus murinus' TaxonA='Microcebus griseorufus' TaxonB='Microcebus murinus' Distribution=uniform mintime=7.05000000 maxtime=11.71000000;
!MRCA='Cheirogaleus major-Cheirogaleus medius' TaxonA='Cheirogaleus major' TaxonB='Cheirogaleus medius' Distribution=uniform mintime=8.13000000 maxtime=18.05000000;
