# Supplementary material for: Completing a molecular timetree of primates
Source: Front Bioinform. 2024 Dec 16;4:1495417. doi: 10.3389/fbinf.2024.1495417 (PMC11683086; doi:10.3389/fbinf.2024.1495417)
Supplement: Supplementary file 2 [file DataSheet1.zip › Intermediate tree files/New molecular timetrees built for this study/timetrees and calibration files/NADHs3_Lepilemur_mitsinjoensis_timetree.nwk]

((((((((((((((Lepilemur_hubbardorum:1.1330339,Lepilemur_randrianasoloi:1.1330339):0.7875510,Lepilemur_ruficaudatus:1.9205848):0.4682842,(Lepilemur_aeeclis:0.0908827,Lepilemur_mitsinjoensis:0.0908827):2.2979862):2.2363749,Lepilemur_septentrionalis:4.6252438):0.00E+000,(Lepilemur_otto:1.0107978,(Lepilemur_edwardsi:0.2713411,Lepilemur_microdon:0.2713411):0.7394567):3.6144461):2.6245057,(((Lepilemur_ankaranensis:0.0487161,Lepilemur_milanoii:0.0487161):3.0624888,Lepilemur_tymerlachsoni:3.1112049):2.0960035,(Lepilemur_leucopus:4.5409721,(Lepilemur_sahamalazensis:1.9958686,(Lepilemur_ahmansonorum:1.1301406,Lepilemur_dorsalis:1.1301406):0.8657279):2.5451035):0.6662364):2.0425410):7.7388711,(Lepilemur_seali:8.3278578,((Lepilemur_hollandorum:0.1449226,Lepilemur_scottorum:0.1449226):8.0373611,(Lepilemur_wrightae:1.8497865,((Lepilemur_betsileo:0.0168848,Lepilemur_jamesorum:0.0168848):0.3239526,(Lepilemur_fleuretae:0.0400248,Lepilemur_mustelinus:0.0400248):0.3008126):1.5089491):6.3324972):0.1455742):6.6607628)'Lepilemur aeeclis-Lepilemur seali':12.9443127,(((Varecia_rubra:0.1167290,Varecia_variegata:0.1167290):24.3575577,Avahi_laniger:24.4742868):0.1254489,(((Lemur_catta:2.8983914,Prolemur_simus:2.8983914):2.4917762,Hapalemur_griseus:5.3901677):7.3049219,((Eulemur_flavifrons:0.3295723,Eulemur_macaco:0.3295723):4.8587127,(Eulemur_mongoz:3.4865434,((Eulemur_albifrons:1.3588882,Eulemur_fulvus:1.3588882):0.6620386,(Eulemur_coronatus:0.1416639,Eulemur_rubriventer:0.1416639):1.8792629):1.4656166):1.7017416):7.5068045):11.9046461):3.3331977):1.7363669,(Mirza_zaza:17.8736277,(Microcebus_griseorufus:8.9516263,Microcebus_murinus:8.9516263)'Microcebus griseorufus-Microcebus murinus':8.9220015):11.7956725):0.00E+000,(Cheirogaleus_major:11.1005822,Cheirogaleus_medius:11.1005822)'Cheirogaleus major-Cheirogaleus medius':18.5687181):0.0670011,(Phaner_pallescens:6.9638130,(Phaner_electromontis:0.1098537,Phaner_parienti:0.1098537):6.8539592):22.7724884):0.0935205,(Palaeopropithecus_ingens:21.2444409,(((Avahi_cleesei:0.5064424,Avahi_occidentalis:0.5064424):0.4838781,Avahi_unicolor:0.9903205):7.7000989,((Propithecus_coquereli:0.7710839,Propithecus_verreauxi:0.7710839):6.6697924,(Propithecus_diadema:0.1058157,Propithecus_edwardsi:0.1058157):7.3350606)'Propithecus coquereli-Propithecus edwardsi':1.2495430):12.5540215):8.5853810):8.5516404,Pteronotus_parnellii:38.3814623):5.6000226,Homo_sapiens:43.9814850);
