# Supplementary material for: Completing a molecular timetree of primates
Source: Front Bioinform. 2024 Dec 16;4:1495417. doi: 10.3389/fbinf.2024.1495417 (PMC11683086; doi:10.3389/fbinf.2024.1495417)
Supplement: Supplementary file 2 [file DataSheet1.zip › Intermediate tree files/New molecular timetrees built for this study/timetrees and calibration files/NADHs4_cals.txt]

!MRCA='Nycticebus bengalensis-Nycticebus javanicus' TaxonA='Nycticebus bengalensis' TaxonB='Nycticebus javanicus' Distribution=uniform mintime=6.78000000 maxtime=11.52000000;
!MRCA='Loris lydekkerianus-Nycticebus bengalensis' TaxonA='Loris lydekkerianus' TaxonB='Nycticebus bengalensis' Distribution=uniform mintime=21.14000000 maxtime=29.33000000;
