# Supplementary material for: Completing a molecular timetree of primates
Source: Front Bioinform. 2024 Dec 16;4:1495417. doi: 10.3389/fbinf.2024.1495417 (PMC11683086; doi:10.3389/fbinf.2024.1495417)
Supplement: Supplementary file 2 [file DataSheet1.zip › Intermediate tree files/New molecular timetrees built for this study/timetrees and calibration files/NADHs4_Nycticebus_hilleri_and_Xanthonycticebus_pygmaeus_timetree.nwk]

((((((((Nycticebus_kayan:0.2084849,Nycticebus_menagensis:0.2084849):1.1943894,Nycticebus_coucang:1.4028743):0.3629832,(Nycticebus_bengalensis:0.5987202,Nycticebus_hilleri:0.5987202):1.1671372):6.3927746,Nycticebus_javanicus:8.1586321)'Nycticebus bengalensis-Nycticebus javanicus':3.9695973,Xanthonycticebus_pygmaeus:12.1282294):13.6462401,(Loris_lydekkerianus:5.4260930,Loris_tardigradus:5.4260930):20.3483764)'Loris lydekkerianus-Nycticebus bengalensis':7.6427784,(Perodicticus_potto:31.5711402,(Otolemur_crassicaudatus:15.7508917,(Galago_moholi:0.6371223,Galago_senegalensis:0.6371223):15.1137694):15.8202486):1.8461076):10.8117876,Homo_sapiens:44.2290354);
