# Supplementary material for: Completing a molecular timetree of primates
Source: Front Bioinform. 2024 Dec 16;4:1495417. doi: 10.3389/fbinf.2024.1495417 (PMC11683086; doi:10.3389/fbinf.2024.1495417)
Supplement: Supplementary file 2 [file DataSheet1.zip › Intermediate tree files/New molecular timetrees built for this study/timetrees and calibration files/NADHs5_cals.txt]

!MRCA='Propithecus coquereli-Propithecus edwardsi' TaxonA='Propithecus coquereli' TaxonB='Propithecus edwardsi' Distribution=uniform mintime=6.00000000 maxtime=12.50000000;
!MRCA='Loris lydekkerianus-Nycticebus coucang' TaxonA='Loris lydekkerianus' TaxonB='Nycticebus coucang' Distribution=uniform mintime=21.14000000 maxtime=29.33000000;
