# Supplementary material for: Completing a molecular timetree of primates
Source: Front Bioinform. 2024 Dec 16;4:1495417. doi: 10.3389/fbinf.2024.1495417 (PMC11683086; doi:10.3389/fbinf.2024.1495417)
Supplement: Supplementary file 2 [file DataSheet1.zip › Intermediate tree files/New molecular timetrees built for this study/timetrees and calibration files/NADHs5_Xanthonycticebus_pygmaeus_timetree.nwk]

((((((Propithecus_coquereli:1.9400354,Propithecus_verreauxi:1.9400354):0.3645067,Propithecus_deckenii:2.3045422):4.7780280,(Propithecus_diadema:2.5845786,Propithecus_edwardsi:2.5845786):4.4979916)'Propithecus coquereli-Propithecus edwardsi':29.4109729,((Cheirogaleus_medius:19.4711263,Cheirogaleus_sibreei:19.4711263):12.8384120,(Lemur_catta:10.7319152,Prolemur_simus:10.7319152):21.5776231):4.1840048):22.7777304,(Otolemur_crassicaudatus:35.8766345,(Perodicticus_potto:31.9402125,((Loris_lydekkerianus:2.2289178,Loris_tardigradus:2.2289178):24.2025625,(Xanthonycticebus_pygmaeus:10.7990417,(Nycticebus_bengalensis:0.2358970,Nycticebus_coucang:0.2358970):10.5631447):15.6324386)'Loris lydekkerianus-Nycticebus coucang':5.5087322):3.9364220):23.3946390):14.2296583,Homo_sapiens:73.5009319);
