# Supplementary material for: Completing a molecular timetree of primates
Source: Front Bioinform. 2024 Dec 16;4:1495417. doi: 10.3389/fbinf.2024.1495417 (PMC11683086; doi:10.3389/fbinf.2024.1495417)
Supplement: Supplementary file 2 [file DataSheet1.zip › Intermediate tree files/Untimed trees we timed for this study/Blair et al 2023/Nycticebus borneanus, hilleri and kayan TIMED.nwk]

(((Nycticebus_menagensis:0.2497372,Nycticebus_kayan:0.2497372):1.8105949,(Nycticebus_borneanus:1.8179401,Nycticebus_bancanus:1.8179401):0.2423920):1.7837697,((Nycticebus_coucang:1.4647121,Nycticebus_bengalensis:1.4647121):0.7990659,Nycticebus_javanicus:2.2637780):1.5803238);
