# Supplementary material for: Completing a molecular timetree of primates
Source: Front Bioinform. 2024 Dec 16;4:1495417. doi: 10.3389/fbinf.2024.1495417 (PMC11683086; doi:10.3389/fbinf.2024.1495417)
Supplement: Supplementary file 2 [file DataSheet1.zip › Intermediate tree files/Untimed trees we timed for this study/Blair et al 2023/Nycticebus borneanus, hilleri, kayan and Xanthonycticebus pygmaeus - Blair et al 2023 tree2.nwk]

((((Nycticebus_menagensis:0.08,Nycticebus_kayan:0.08):0.58,(Nycticebus_borneanus:0.6,Nycticebus_bancanus:0.6):0.08):0.58,((Nycticebus_coucang:0.5,Nycticebus_bengalensis:0.42):0.25,Nycticebus_javanicus:0.64):0.47):2.55,Xanthonycticebus_pygmaeus:4.09);
