# Supplementary material for: Completing a molecular timetree of primates
Source: Front Bioinform. 2024 Dec 16;4:1495417. doi: 10.3389/fbinf.2024.1495417 (PMC11683086; doi:10.3389/fbinf.2024.1495417)
Supplement: Supplementary file 2 [file DataSheet1.zip › Intermediate tree files/Untimed trees we timed for this study/Blair et al 2023/Nycticebus borneanus, hilleri, kayan cals.txt]

!MRCA='Nycticebus javanicus-Nycticebus menagensis' TaxonA='Nycticebus javanicus' TaxonB='Nycticebus menagensis' Distribution=uniform mintime=2.90000000 maxtime=4.80000000;
