# Supplementary material for: Completing a molecular timetree of primates
Source: Front Bioinform. 2024 Dec 16;4:1495417. doi: 10.3389/fbinf.2024.1495417 (PMC11683086; doi:10.3389/fbinf.2024.1495417)
Supplement: Supplementary file 2 [file DataSheet1.zip › Intermediate tree files/Untimed trees we timed for this study/Salmona et al 2018/Phaner electromontis, pallescens and parienti - Salmona et al 2018 tree.nwk]

(((Phaner_electromontis:1.01,Phaner_parienti:1.66):0.81,Phaner_pallescens:3.33):0.18,Cheirogaleus_major:0.25);
