# Supplementary material for: Completing a molecular timetree of primates
Source: Front Bioinform. 2024 Dec 16;4:1495417. doi: 10.3389/fbinf.2024.1495417 (PMC11683086; doi:10.3389/fbinf.2024.1495417)
Supplement: Supplementary file 2 [file DataSheet1.zip › Intermediate tree files/Untimed trees we timed for this study/Salmona et al 2018/Phaner electromontis, pallescens and parienti - Salmona et al 2018 tree_CALS.txt]

!MRCA='Phaner electromontis-Phaner pallescens' TaxonA='Phaner electromontis' TaxonB='Phaner pallescens' Distribution=uniform mintime=31.50000000 maxtime=39.60000000;
