# Supplementary material for: Completing a molecular timetree of primates
Source: Front Bioinform. 2024 Dec 16;4:1495417. doi: 10.3389/fbinf.2024.1495417 (PMC11683086; doi:10.3389/fbinf.2024.1495417)
Supplement: Supplementary file 2 [file DataSheet1.zip › Intermediate tree files/Untimed trees we timed for this study/Salmona et al 2018/Phaner electromontis, pallescens and parienti - Salmona et al 2018 tree_TIMED.nwk]

((Phaner_electromontis:21.8542938,Phaner_parienti:21.8542938):13.6712135,Phaner_pallescens:35.5255073);
