# Supplementary material for: Completing a molecular timetree of primates
Source: Front Bioinform. 2024 Dec 16;4:1495417. doi: 10.3389/fbinf.2024.1495417 (PMC11683086; doi:10.3389/fbinf.2024.1495417)
Supplement: Supplementary file 2 [file DataSheet1.zip › Intermediate tree files/Untimed trees we timed for this study/Sgarlata et al 2019/Microcebus boraha cals.txt]

!MRCA='Microcebus rufus-Microcebus danfossi' TaxonA='Microcebus rufus' TaxonB='Microcebus danfossi' Distribution=uniform mintime=5.70000000 maxtime=10.90000000;
