# Supplementary material for: Completing a molecular timetree of primates
Source: Front Bioinform. 2024 Dec 16;4:1495417. doi: 10.3389/fbinf.2024.1495417 (PMC11683086; doi:10.3389/fbinf.2024.1495417)
Supplement: Supplementary file 2 [file DataSheet1.zip › Intermediate tree files/Untimed trees we timed for this study/Sgarlata et al 2019/Microcebus boraha TIMED.nwk]

((((((((((Microcebus_rufus:1.9243761,Microcebus_myoxinus:1.9243761):0.2218049,Microcebus_berthae:2.1461810):0.4489781,Microcebus_lehilahytsara:2.5951591):0.7456354,Microcebus_mittermeieri:3.3407945):0.4393698,((Microcebus_arnholdi:1.4288821,Microcebus_sambiranensis:1.4288821):1.2697670,Microcebus_mamiratra:2.6986491):1.0815152):0.2113583,(((Microcebus_boraha:0.5208884,Microcebus_simmonsi:0.5208884):2.1412497,Microcebus_jollyae:2.6621381):0.7596848,Microcebus_tanosi:3.4218229):0.5696997):0.7120342,Microcebus_tavaratra:4.7035569):1.5616075,(Microcebus_marohita:1.9790962,Microcebus_gerpi:1.9790962):4.2860682):0.9722781,Microcebus_macarthurii:7.2374425):1.0468338,((Microcebus_bongolavensis:1.5931654,Microcebus_ravelobensis:1.5931654):4.1310741,Microcebus_danfossi:5.7242395):2.5600368);
