# Supplementary material for: Completing a molecular timetree of primates
Source: Front Bioinform. 2024 Dec 16;4:1495417. doi: 10.3389/fbinf.2024.1495417 (PMC11683086; doi:10.3389/fbinf.2024.1495417)
Supplement: Supplementary file 2 [file DataSheet1.zip › Intermediate tree files/Untimed trees we timed for this study/Sgarlata et al 2019/Microcebus manitatra and ganzhorni cals.txt]

!MRCA='Microcebus griseorufus-Microcebus murinus' TaxonA='Microcebus griseorufus' TaxonB='Microcebus murinus' Distribution=uniform mintime=6.20000000 maxtime=9.00000000;
