# Supplementary material for: Completing a molecular timetree of primates
Source: Front Bioinform. 2024 Dec 16;4:1495417. doi: 10.3389/fbinf.2024.1495417 (PMC11683086; doi:10.3389/fbinf.2024.1495417)
Supplement: Supplementary file 2 [file DataSheet1.zip › Intermediate tree files/Untimed trees we timed for this study/Sgarlata et al 2019/Microcebus manitatra and ganzhorni TIMED.nwk]

(((Microcebus_ganzhorni:0.9551766,Microcebus_manitatra:0.9551766):0.5098207,Microcebus_murinus:1.4649973):6.1334854,Microcebus_griseorufus:7.5984827);
