# Supplementary material for: Completing a molecular timetree of primates
Source: Front Bioinform. 2024 Dec 16;4:1495417. doi: 10.3389/fbinf.2024.1495417 (PMC11683086; doi:10.3389/fbinf.2024.1495417)
Supplement: Supplementary file 2 [file DataSheet1.zip › Intermediate tree files/Untimed trees we timed for this study/Sgarlata et al 2019/Microcebus manitatra, boraha and ganzhorni - Sgarlata et al 2019_tree.nwk]

(((((((((((Microcebus_rufus:1.38,Microcebus_myoxinus:2.64):0.22,Microcebus_berthae:1.55):0.38,Microcebus_lehilahytsara:2.12):0.62,Microcebus_mittermeieri:3.33):0.4,((Microcebus_arnholdi:1.6,Microcebus_sambiranensis:1.4):1.33,Microcebus_mamiratra:2.03):0.96):0.19,(((Microcebus_boraha:0.74,Microcebus_simmonsi:0.52):2.55,Microcebus_jollyae:0.93):0.49,Microcebus_tanosi:3.31):0.45):0.6,Microcebus_tavaratra:4.11):1.34,(Microcebus_marohita:2.26,Microcebus_gerpi:1.25):3.64):0.83,Microcebus_macarthurii:3.37):0.66,((Microcebus_bongolavensis:0.66,Microcebus_ravelobensis:1.5):2.58,Microcebus_danfossi:2.4):1.31):2.03,(((Microcebus_ganzhorni:0.43,Microcebus_manitatra:0.64):0.28,Microcebus_murinus:1.52):4.63,Microcebus_griseorufus:4.84):2.36);
