# Supplementary material for: Completing a molecular timetree of primates
Source: Front Bioinform. 2024 Dec 16;4:1495417. doi: 10.3389/fbinf.2024.1495417 (PMC11683086; doi:10.3389/fbinf.2024.1495417)
Supplement: Supplementary file 3 [file Table1.xlsx]

## Sheet: Tab1
			Tree		Sequence
		Species	Timed	Untimed	Nucleotide	Protein
		Allocebus trichotus	Springer et al. (2012)
		Avahi betsileo	Springer et al. (2012)
		Eulemur fulvus	Lei et al. (2017)
		Hapalemur griseus	Springer et al. (2012)
		Hapalemur meridionalis	Springer et al. (2012)
		Lepilemur hollandorum	Lei et al. (2017)
		Lepilemur mitsinjoensis			7	13
		Lepilemur scottorum	Lei et al. (2017)
		Loris tardigradus	Springer et al. (2012)
		Microcebus boraha		Sgarlata et al. (2019)
		Microcebus ganzhorni		Sgarlata et al. (2019)
		Microcebus manitatra		Sgarlata et al. (2019)
		Nycticebus borneanus		Blair et al. (2023)
		Nycticebus hilleri			5	3
		Nycticebus kayan		Blair et al. (2023)
		Paragalago cocos	Masters et al. (2017)
		Paragalago granti	Masters et al. (2017)
		Paragalago zanzibaricus	Masters et al. (2017)
		Phaner electromontis		Salmona et al. (2018)
		Phaner furcifer			5	2
		Phaner pallescens		Salmona et al. (2018)
		Phaner parienti		Salmona et al. (2018)
		Tarsius pumilus	Hagemann et al. (2022)
		Xanthonycticebus pygmaeus			232	148
